# Supplementary material for: Genomic diversity and meiotic recombination among isolates of the biotech yeast Komagataella phaffii (Pichia pastoris)
Source: Microb Cell Fact. 2019 Dec 4;18:211. doi: 10.1186/s12934-019-1260-4 (PMC6894112; doi:10.1186/s12934-019-1260-4)
Supplement: Supplementary file 2 — Additional file 2. Genotype calls at SNP sites in each ascus. Values of “0″ indicate the same nucleotide as in GS115, and “1” indicates a match to Pp4. Spores were designated as types a (his4 arg4), b (HIS4 ARG4), c (his4 ARG4) or d (HIS4 arg4). All four types of spore were recovered from tetrads; Trios 10, 22 and 19 lack a spore of type a, and Trios 31, 34 and 12 lack a spore of type d. Chromosome coordinates are from the CBS7435 reference genome assembly of Sturmberger et al. [20], NCBI accession numbers LT962476.1 to LT962479.1. [file 12934_2019_1260_MOESM2_ESM.zip]

Archive with 11 entries (11 files):
- Kphaffii_Tetrad_1.tsv
- Kphaffii_Tetrad_16.tsv
- Kphaffii_Tetrad_20.tsv
- Kphaffii_Tetrad_21.tsv
- Kphaffii_Tetrad_27.tsv
- Kphaffii_Trio_10.tsv
- Kphaffii_Trio_12.tsv
- Kphaffii_Trio_19.tsv
- Kphaffii_Trio_22.tsv
- Kphaffii_Trio_31.tsv
- Kphaffii_Trio_34.tsv
