# Supplementary material for: Genomic diversity and meiotic recombination among isolates of the biotech yeast Komagataella phaffii (Pichia pastoris)
Source: Microb Cell Fact. 2019 Dec 4;18:211. doi: 10.1186/s12934-019-1260-4 (PMC6894112; doi:10.1186/s12934-019-1260-4)
Supplement: Supplementary file 2 — Additional file 2. Genotype calls at SNP sites in each ascus. Values of “0″ indicate the same nucleotide as in GS115, and “1” indicates a match to Pp4. Spores were designated as types a (his4 arg4), b (HIS4 ARG4), c (his4 ARG4) or d (HIS4 arg4). All four types of spore were recovered from tetrads; Trios 10, 22 and 19 lack a spore of type a, and Trios 31, 34 and 12 lack a spore of type d. Chromosome coordinates are from the CBS7435 reference genome assembly of Sturmberger et al. [20], NCBI accession numbers LT962476.1 to LT962479.1. [file 12934_2019_1260_MOESM2_ESM.zip › Kphaffii_Tetrad_27.tsv]

chr	coord	-	spore-a	spore-b	spore-c	spore-d
---	-----	-	-------	-------	-------	-------
1	1829	-	0	0	0	0
1	1851	-	0	0	0	0
1	1853	-	0	0	0	0
1	1865	-	0	0	0	0
1	1870	-	0	0	0	0
1	1872	-	0	0	0	0
1	1879	-	0	0	0	0
1	1886	-	0	0	0	0
1	1895	-	0	0	0	0
1	1910	-	0	0	0	0
1	1916	-	0	0	0	0
1	1921	-	0	0	0	1
1	1935	-	0	0	0	1
1	1941	-	0	0	0	1
1	1944	-	0	0	0	1
1	1945	-	0	0	0	1
1	1948	-	0	0	0	1
1	1960	-	0	0	0	1
1	1970	-	0	0	0	1
1	1971	-	0	0	0	1
1	1975	-	0	0	0	1
1	1977	-	0	0	0	1
1	3724	-	0	0	1	1
1	3729	-	0	0	1	1
1	5615	-	0	0	0	0
1	5639	-	0	0	1	0
1	5649	-	0	0	1	0
1	5679	-	0	0	1	0
1	5685	-	0	0	1	0
1	5706	-	0	0	1	0
1	5715	-	0	0	1	0
1	5719	-	0	0	1	0
1	5727	-	0	0	1	0
1	5728	-	0	0	1	0
1	5766	-	0	0	1	0
1	5768	-	0	0	1	0
1	5779	-	0	0	1	0
1	5822	-	0	0	1	0
1	5870	-	0	0	1	0
1	6161	-	0	0	0	0
1	6695	-	0	0	1	1
1	6696	-	0	0	1	1
1	6704	-	0	0	1	1
1	6899	-	0	0	1	1
1	6912	-	0	0	1	1
1	6935	-	0	0	1	1
1	7006	-	0	0	1	1
1	7027	-	0	0	1	1
1	7038	-	0	0	1	1
1	7050	-	0	0	1	1
1	7054	-	0	0	1	1
1	7057	-	0	0	1	1
1	7082	-	0	0	1	1
1	7085	-	0	0	1	1
1	7123	-	0	0	1	1
1	7179	-	0	0	1	1
1	7181	-	0	0	1	1
1	7220	-	0	0	1	1
1	7245	-	0	0	1	1
1	7268	-	0	0	1	1
1	7316	-	0	0	1	1
1	7321	-	0	0	1	1
1	7324	-	0	0	1	1
1	7341	-	0	0	1	1
1	7358	-	0	0	1	1
1	8517	-	0	0	1	1
1	8548	-	0	0	1	1
1	8568	-	0	0	1	1
1	8599	-	0	0	1	1
1	8935	-	0	0	1	1
1	9007	-	0	0	1	1
1	9019	-	0	0	1	1
1	9036	-	0	0	1	1
1	9042	-	0	0	1	1
1	9061	-	0	0	1	1
1	9096	-	0	0	1	1
1	9162	-	0	0	1	1
1	9249	-	0	0	1	1
1	9287	-	0	0	1	1
1	9407	-	0	0	1	1
1	9448	-	0	0	1	1
1	9530	-	0	0	1	1
1	9563	-	0	0	1	1
1	9619	-	0	0	1	1
1	9628	-	0	0	1	1
1	9633	-	0	0	1	1
1	9700	-	0	0	1	1
1	9721	-	0	0	1	1
1	9727	-	0	0	1	1
1	9750	-	0	0	1	1
1	9771	-	0	0	1	1
1	9836	-	0	0	1	1
1	9860	-	0	0	1	1
1	9875	-	0	0	1	1
1	9964	-	0	0	1	1
1	9979	-	0	0	1	1
1	10041	-	0	0	1	1
1	10072	-	0	0	1	1
1	10173	-	0	0	1	1
1	10177	-	0	0	1	1
1	10188	-	0	0	1	1
1	10225	-	0	0	1	1
1	10227	-	0	0	1	1
1	10263	-	0	0	1	1
1	10279	-	0	0	1	1
1	10297	-	0	0	1	1
1	10346	-	0	0	1	1
1	10452	-	0	0	1	1
1	10514	-	0	0	1	1
1	10586	-	0	0	1	1
1	10601	-	0	0	1	1
1	10646	-	0	0	1	1
1	10748	-	0	0	1	1
1	10823	-	0	0	1	1
1	10856	-	0	0	1	1
1	10913	-	0	0	1	1
1	11103	-	0	0	1	1
1	11513	-	0	0	1	1
1	11516	-	0	0	1	1
1	11522	-	0	0	1	1
1	11597	-	0	0	1	1
1	11861	-	0	0	1	1
1	11886	-	0	0	1	1
1	12061	-	0	0	1	1
1	12310	-	0	0	1	1
1	13035	-	0	0	1	1
1	13249	-	0	0	1	1
1	13275	-	0	0	1	1
1	13473	-	0	0	1	1
1	13508	-	0	0	1	1
1	13514	-	0	0	1	1
1	13864	-	0	0	1	1
1	13928	-	0	0	1	1
1	14037	-	0	0	1	1
1	14194	-	0	0	1	1
1	14197	-	0	0	1	1
1	14437	-	0	0	1	1
1	14467	-	0	0	1	1
1	14550	-	0	0	1	1
1	14612	-	0	0	1	1
1	14703	-	0	0	1	1
1	14752	-	0	0	1	1
1	14815	-	0	0	1	1
1	14864	-	0	0	1	1
1	15002	-	0	0	1	1
1	15748	-	0	0	1	1
1	15821	-	0	0	1	1
1	15840	-	0	0	1	1
1	15904	-	0	0	1	1
1	15917	-	0	0	1	1
1	15933	-	0	0	1	1
1	16018	-	0	0	1	1
1	16019	-	0	0	1	1
1	16158	-	0	0	1	1
1	16177	-	0	0	1	1
1	16403	-	0	0	1	1
1	16534	-	0	0	1	1
1	16597	-	0	0	1	1
1	16665	-	0	0	1	1
1	16907	-	0	0	1	1
1	17090	-	0	0	1	1
1	17098	-	0	0	1	1
1	17150	-	0	0	1	1
1	17212	-	0	0	1	1
1	17441	-	0	0	1	1
1	17513	-	0	0	1	1
1	17549	-	0	0	1	1
1	17611	-	0	0	1	1
1	17634	-	0	0	1	1
1	17702	-	0	0	1	1
1	18556	-	0	0	1	1
1	18944	-	0	0	1	1
1	18987	-	0	0	1	1
1	19100	-	0	0	1	1
1	19220	-	0	0	1	1
1	20070	-	0	0	1	1
1	20700	-	0	0	1	1
1	20856	-	0	0	1	1
1	21069	-	0	0	1	1
1	21078	-	0	0	1	1
1	21129	-	0	0	1	1
1	21439	-	0	0	1	1
1	21647	-	0	0	1	1
1	21665	-	0	0	1	1
1	21682	-	0	0	1	1
1	21699	-	0	0	1	1
1	21883	-	0	0	1	1
1	21953	-	0	0	1	1
1	21956	-	0	0	1	1
1	22049	-	0	0	1	1
1	22210	-	0	0	1	1
1	22256	-	0	0	1	1
1	22410	-	0	0	1	1
1	22418	-	0	0	1	1
1	22639	-	0	0	1	1
1	22683	-	0	0	1	1
1	22696	-	0	0	1	1
1	22747	-	0	0	1	1
1	22756	-	0	0	1	1
1	22895	-	0	0	1	1
1	22945	-	0	0	1	1
1	22962	-	0	0	1	1
1	22966	-	0	0	1	1
1	22972	-	0	0	1	1
1	22997	-	0	0	1	1
1	23144	-	0	0	1	1
1	23286	-	0	0	1	1
1	23346	-	0	0	1	1
1	23560	-	0	0	1	1
1	23822	-	0	0	1	1
1	23885	-	0	0	1	1
1	23905	-	0	0	1	1
1	23948	-	0	0	1	1
1	23959	-	0	0	1	1
1	24073	-	0	0	1	1
1	24101	-	0	0	1	1
1	24176	-	0	0	1	1
1	24197	-	0	0	1	1
1	24214	-	0	0	1	1
1	24243	-	0	0	1	1
1	24499	-	0	0	1	1
1	24637	-	0	0	1	1
1	24638	-	0	0	1	1
1	24969	-	0	0	1	1
1	25143	-	0	0	1	1
1	25309	-	0	0	1	1
1	25450	-	0	0	1	1
1	25598	-	0	0	1	1
1	25669	-	0	0	1	1
1	25742	-	0	0	1	1
1	25761	-	0	0	1	1
1	25888	-	0	0	1	1
1	26486	-	0	0	1	1
1	26550	-	0	0	1	1
1	26638	-	0	0	1	1
1	26776	-	0	0	1	1
1	27338	-	0	0	1	1
1	27460	-	0	0	1	1
1	27536	-	0	0	1	1
1	27562	-	0	0	1	1
1	27588	-	0	0	1	1
1	27723	-	0	0	1	1
1	27745	-	0	0	1	1
1	27992	-	0	0	1	1
1	28402	-	0	0	1	1
1	28838	-	0	0	1	1
1	29067	-	0	0	1	1
1	29367	-	0	0	1	1
1	29436	-	0	0	1	1
1	29678	-	0	0	1	1
1	30128	-	0	0	1	1
1	30221	-	0	0	1	1
1	30865	-	0	0	1	1
1	31372	-	0	0	1	1
1	31884	-	0	0	1	1
1	32262	-	0	0	1	1
1	32463	-	0	0	1	1
1	32727	-	0	0	1	1
1	32751	-	0	0	1	1
1	32901	-	0	0	1	1
1	33135	-	0	0	1	1
1	33183	-	0	0	1	1
1	33235	-	0	0	1	1
1	33269	-	0	0	1	1
1	33271	-	0	0	1	1
1	33352	-	0	0	1	1
1	33457	-	0	0	1	1
1	33542	-	0	0	1	1
1	33558	-	0	0	1	1
1	33567	-	0	0	1	1
1	33574	-	0	0	1	1
1	33576	-	0	0	1	1
1	33601	-	0	0	1	1
1	34200	-	0	0	1	1
1	34222	-	0	0	1	1
1	34255	-	0	0	1	1
1	34264	-	0	0	1	1
1	34270	-	0	0	1	1
1	34319	-	0	0	1	1
1	34351	-	0	0	1	1
1	34375	-	0	0	1	1
1	34387	-	0	0	1	1
1	34401	-	0	0	1	1
1	35722	-	0	0	1	1
1	35729	-	0	0	1	1
1	35810	-	0	0	1	1
1	36157	-	0	0	1	1
1	36178	-	0	0	1	1
1	36191	-	0	0	1	1
1	36196	-	0	0	1	1
1	36201	-	0	0	1	1
1	36284	-	0	0	1	1
1	36313	-	0	0	1	1
1	36325	-	0	0	1	1
1	36351	-	0	0	1	1
1	36378	-	0	0	1	1
1	36382	-	0	0	1	1
1	36581	-	0	0	1	1
1	36641	-	0	0	1	1
1	36847	-	0	0	1	1
1	36888	-	0	0	1	1
1	36965	-	0	0	1	1
1	37157	-	0	0	1	1
1	37199	-	0	0	1	1
1	37250	-	0	0	1	1
1	37292	-	0	0	1	1
1	37598	-	0	0	1	1
1	37635	-	0	0	1	1
1	37672	-	0	0	1	1
1	37739	-	0	0	1	1
1	37742	-	0	0	1	1
1	37770	-	0	0	1	1
1	37777	-	0	0	1	1
1	37804	-	0	0	1	1
1	37827	-	0	0	1	1
1	37840	-	0	0	1	1
1	37892	-	0	0	1	1
1	37970	-	0	0	1	1
1	38079	-	0	0	1	1
1	38095	-	0	0	1	1
1	38126	-	0	0	1	1
1	38577	-	0	0	1	1
1	38656	-	0	0	1	1
1	38661	-	0	0	1	1
1	38667	-	0	0	1	1
1	38793	-	0	0	1	1
1	38799	-	0	0	1	1
1	38879	-	0	0	1	1
1	39133	-	0	0	1	1
1	39413	-	0	0	1	1
1	39414	-	0	0	1	1
1	39956	-	0	0	1	1
1	40324	-	0	0	1	1
1	40657	-	0	0	1	1
1	40789	-	0	0	1	1
1	40870	-	0	0	1	1
1	42025	-	0	0	1	1
1	42241	-	0	0	1	1
1	42492	-	0	0	1	1
1	42572	-	0	0	1	1
1	42605	-	0	0	1	1
1	42758	-	0	0	1	1
1	43394	-	0	0	1	1
1	43454	-	0	0	1	1
1	43505	-	0	0	1	1
1	43604	-	0	0	1	1
1	44117	-	0	0	1	1
1	44456	-	0	0	1	1
1	44622	-	0	0	1	1
1	44665	-	0	0	1	1
1	44719	-	0	0	1	1
1	44880	-	0	0	1	1
1	44911	-	0	0	1	1
1	44948	-	0	0	1	1
1	44977	-	0	0	1	1
1	44990	-	0	0	1	1
1	45023	-	0	0	1	1
1	45029	-	0	0	1	1
1	45038	-	0	0	1	1
1	45041	-	0	0	1	1
1	45056	-	0	0	1	1
1	45058	-	0	0	1	1
1	45060	-	0	0	1	1
1	45092	-	0	0	1	1
1	45100	-	0	0	1	1
1	45101	-	0	0	1	1
1	45123	-	0	0	1	1
1	45128	-	0	0	1	1
1	45138	-	0	0	1	1
1	45171	-	0	0	1	1
1	45183	-	0	0	1	1
1	45184	-	0	0	1	1
1	45187	-	0	0	1	1
1	45192	-	0	0	1	1
1	45198	-	0	0	1	1
1	45204	-	0	0	1	1
1	45210	-	0	0	1	1
1	45269	-	0	0	1	1
1	45326	-	0	0	1	1
1	45378	-	0	0	1	1
1	47168	-	0	0	1	1
1	47839	-	0	0	1	1
1	49203	-	0	0	1	1
1	50001	-	0	0	1	1
1	50052	-	0	0	1	1
1	50055	-	0	0	1	1
1	50434	-	0	0	1	1
1	50464	-	0	0	1	1
1	51040	-	0	0	1	1
1	51061	-	0	0	1	1
1	51111	-	0	0	1	1
1	51114	-	0	0	1	1
1	51132	-	0	0	1	1
1	51159	-	0	0	1	1
1	51336	-	0	0	1	1
1	51411	-	0	0	1	1
1	51711	-	0	0	1	1
1	51969	-	0	0	1	1
1	51993	-	0	0	1	1
1	52497	-	0	0	1	1
1	52539	-	0	0	1	1
1	52572	-	0	0	1	1
1	52761	-	0	0	1	1
1	52947	-	0	0	1	1
1	52981	-	0	0	1	1
1	53226	-	0	0	1	1
1	54138	-	0	0	1	1
1	54755	-	0	0	1	1
1	55179	-	0	0	1	1
1	55458	-	0	0	1	1
1	55662	-	0	0	1	1
1	56509	-	0	0	1	1
1	57628	-	0	0	1	1
1	59440	-	0	0	1	1
1	59476	-	0	0	1	1
1	59524	-	0	0	1	1
1	59732	-	0	0	1	1
1	59795	-	0	0	1	1
1	59881	-	0	0	1	1
1	59976	-	0	0	1	1
1	60491	-	0	0	1	1
1	60532	-	0	0	1	1
1	60625	-	0	0	1	1
1	62033	-	0	0	1	1
1	62322	-	0	0	1	1
1	62983	-	0	0	1	1
1	63112	-	0	0	1	1
1	63214	-	0	0	1	1
1	63349	-	0	0	1	1
1	63367	-	0	0	1	1
1	63421	-	0	0	1	1
1	64648	-	0	0	1	1
1	64712	-	0	0	1	1
1	65177	-	0	0	1	1
1	65208	-	0	0	1	1
1	65321	-	0	0	1	1
1	65366	-	0	0	1	1
1	66862	-	0	0	1	1
1	67623	-	0	0	1	1
1	67831	-	0	0	1	1
1	68113	-	0	0	1	1
1	68209	-	0	0	1	1
1	68490	-	0	0	1	1
1	69094	-	0	0	1	1
1	69229	-	0	0	1	1
1	69460	-	0	0	1	1
1	69703	-	0	0	1	1
1	69767	-	0	0	1	1
1	69801	-	0	0	1	1
1	70287	-	0	0	1	1
1	70546	-	0	0	1	1
1	70700	-	0	0	1	1
1	71003	-	0	0	1	1
1	71298	-	0	0	1	1
1	71444	-	0	0	1	1
1	71511	-	0	0	1	1
1	71549	-	0	0	1	1
1	71940	-	0	0	1	1
1	71941	-	0	0	1	1
1	72107	-	0	0	1	1
1	72170	-	0	0	1	1
1	72184	-	0	0	1	1
1	72236	-	0	0	1	1
1	72338	-	0	0	1	1
1	72380	-	0	0	1	1
1	72434	-	0	0	1	1
1	72629	-	0	0	1	1
1	72729	-	0	0	1	1
1	74139	-	0	0	1	1
1	74277	-	0	0	1	1
1	74286	-	0	0	1	1
1	74434	-	0	0	1	1
1	74645	-	0	0	1	1
1	75701	-	0	0	1	1
1	76308	-	0	0	1	1
1	76519	-	0	0	1	1
1	76558	-	0	0	1	1
1	76725	-	0	0	1	1
1	76872	-	0	0	1	1
1	76940	-	0	0	1	1
1	77089	-	0	0	1	1
1	77122	-	0	0	1	1
1	77132	-	0	0	1	1
1	77153	-	0	0	1	1
1	77344	-	0	0	1	1
1	77395	-	0	0	1	1
1	77568	-	0	0	1	1
1	77606	-	0	0	1	1
1	78122	-	0	0	1	1
1	78148	-	0	0	1	1
1	78172	-	0	0	1	1
1	78238	-	0	0	1	1
1	78281	-	0	0	1	1
1	78296	-	0	0	1	1
1	78416	-	0	0	1	1
1	78582	-	0	0	1	1
1	79831	-	0	0	1	1
1	79885	-	0	0	1	1
1	80155	-	0	0	1	1
1	80157	-	0	0	1	1
1	80212	-	0	0	1	1
1	80314	-	0	0	1	1
1	85544	-	0	0	1	1
1	85628	-	0	0	1	1
1	85862	-	0	0	1	1
1	86312	-	0	0	1	1
1	87368	-	0	0	1	1
1	87821	-	0	0	1	1
1	88208	-	0	0	1	1
1	88392	-	0	0	1	1
1	88394	-	0	0	1	1
1	88398	-	0	0	1	1
1	88409	-	0	0	1	1
1	88841	-	0	0	1	1
1	88930	-	0	0	1	1
1	88957	-	0	0	1	1
1	89265	-	0	0	1	1
1	89447	-	0	0	1	1
1	89985	-	0	0	1	1
1	90221	-	0	0	1	1
1	90261	-	0	0	1	1
1	90512	-	0	0	1	1
1	90610	-	0	0	1	1
1	90625	-	0	0	1	1
1	91167	-	0	0	1	1
1	91981	-	0	0	1	1
1	92790	-	0	0	1	1
1	92812	-	0	0	1	1
1	93071	-	0	0	1	1
1	93344	-	0	0	1	1
1	93746	-	0	0	1	1
1	93760	-	0	0	1	1
1	93863	-	0	0	1	1
1	94111	-	0	0	1	1
1	94187	-	0	0	1	1
1	94316	-	0	0	1	1
1	94350	-	0	0	1	1
1	95042	-	0	0	1	1
1	95101	-	0	0	1	1
1	95143	-	0	0	1	1
1	95165	-	0	0	1	1
1	95452	-	0	0	1	1
1	95467	-	0	0	1	1
1	95836	-	0	0	1	1
1	96211	-	0	0	1	1
1	96378	-	0	0	1	1
1	96565	-	0	0	1	1
1	96824	-	0	0	1	1
1	97010	-	0	0	1	1
1	97054	-	0	0	1	1
1	97299	-	0	0	1	1
1	97399	-	0	0	1	1
1	97434	-	0	0	1	1
1	97647	-	0	0	1	1
1	97736	-	0	0	1	1
1	97737	-	0	0	1	1
1	98059	-	0	0	1	1
1	98211	-	0	0	1	1
1	98547	-	0	0	1	1
1	98687	-	0	0	1	1
1	99102	-	0	0	1	1
1	99225	-	0	0	1	1
1	99369	-	0	0	1	1
1	99702	-	0	0	1	1
1	99714	-	0	0	1	1
1	99747	-	0	0	1	1
1	99917	-	0	0	1	1
1	99945	-	0	0	1	1
1	100068	-	0	0	1	1
1	100187	-	0	0	1	1
1	100235	-	0	0	1	1
1	100379	-	0	0	1	1
1	100430	-	0	0	1	1
1	100451	-	0	0	1	1
1	100649	-	0	0	1	1
1	100703	-	0	0	1	1
1	100707	-	0	0	1	1
1	101270	-	0	0	1	1
1	101599	-	0	0	1	1
1	101626	-	0	0	1	1
1	101668	-	0	0	1	1
1	102127	-	0	0	1	1
1	102160	-	0	0	1	1
1	102334	-	0	0	1	1
1	102373	-	0	0	1	1
1	102457	-	0	0	1	1
1	102506	-	0	0	1	1
1	103316	-	0	0	1	1
1	103507	-	0	0	1	1
1	103599	-	0	0	1	1
1	103908	-	0	0	1	1
1	104103	-	0	0	1	1
1	104424	-	0	0	1	1
1	104777	-	0	0	1	1
1	105157	-	0	0	1	1
1	105402	-	0	0	1	1
1	105425	-	0	0	1	1
1	105438	-	0	0	1	1
1	106281	-	0	0	1	1
1	106302	-	0	0	1	1
1	106751	-	0	0	1	1
1	107123	-	0	0	1	1
1	107324	-	0	0	1	1
1	107529	-	0	0	1	1
1	107549	-	0	0	1	1
1	107712	-	0	0	1	1
1	107723	-	0	0	1	1
1	108370	-	0	0	1	1
1	108934	-	0	0	1	1
1	109744	-	0	0	1	1
1	109897	-	0	0	1	1
1	110452	-	0	0	1	1
1	111638	-	0	0	1	1
1	112381	-	0	0	1	1
1	112504	-	0	0	1	1
1	112680	-	0	0	1	1
1	113661	-	0	0	1	1
1	114328	-	0	0	1	1
1	114429	-	0	0	1	1
1	114456	-	0	0	1	1
1	114471	-	0	0	1	1
1	114978	-	0	0	1	1
1	115041	-	0	0	1	1
1	115074	-	0	0	1	1
1	115796	-	0	0	1	1
1	116428	-	0	0	1	1
1	116470	-	0	0	1	1
1	116485	-	0	0	1	1
1	116539	-	0	0	1	1
1	117040	-	0	0	1	1
1	117094	-	0	0	1	1
1	117103	-	0	0	1	1
1	117244	-	0	0	1	1
1	117784	-	0	0	1	1
1	117836	-	0	0	1	1
1	118221	-	0	0	1	1
1	118835	-	0	0	1	1
1	119115	-	0	0	1	1
1	119270	-	0	0	1	1
1	119450	-	0	0	1	1
1	119988	-	0	0	1	1
1	120067	-	0	0	1	1
1	120146	-	0	0	1	1
1	120630	-	0	0	1	1
1	121951	-	0	0	1	1
1	124423	-	0	0	1	1
1	124530	-	0	0	1	1
1	124531	-	0	0	1	1
1	124635	-	0	0	1	1
1	124666	-	0	0	1	1
1	124711	-	0	0	1	1
1	125103	-	0	0	1	1
1	125254	-	0	0	1	1
1	125518	-	0	0	1	1
1	125647	-	0	0	1	1
1	125896	-	0	0	1	1
1	125968	-	0	0	1	1
1	126412	-	0	0	1	1
1	126621	-	0	0	1	1
1	127547	-	0	0	1	1
1	127963	-	0	0	1	1
1	127982	-	0	0	1	1
1	127989	-	0	0	1	1
1	128088	-	0	0	1	1
1	128373	-	0	0	1	1
1	128418	-	0	0	1	1
1	128535	-	0	0	1	1
1	128739	-	0	0	1	1
1	128895	-	0	0	1	1
1	130386	-	0	0	1	1
1	130741	-	0	0	1	1
1	131054	-	0	0	1	1
1	132308	-	0	0	1	1
1	132408	-	0	0	1	1
1	132622	-	0	0	1	1
1	133021	-	0	0	1	1
1	133325	-	0	0	1	1
1	133344	-	0	0	1	1
1	133391	-	0	0	1	1
1	133402	-	0	0	1	1
1	133417	-	0	0	1	1
1	133535	-	0	0	1	1
1	133740	-	0	0	1	1
1	133871	-	0	0	1	1
1	134031	-	0	0	1	1
1	134058	-	0	0	1	1
1	134109	-	0	0	1	1
1	134175	-	0	0	1	1
1	134268	-	0	0	1	1
1	134391	-	0	0	1	1
1	134766	-	0	0	1	1
1	134901	-	0	0	1	1
1	134925	-	0	0	1	1
1	135093	-	0	0	1	1
1	135144	-	0	0	1	1
1	135435	-	0	0	1	1
1	135925	-	0	0	1	1
1	137081	-	0	0	1	1
1	138013	-	0	0	1	1
1	138575	-	0	0	1	1
1	138674	-	0	0	1	1
1	139090	-	0	0	1	1
1	139236	-	0	0	1	1
1	139475	-	0	0	1	1
1	139649	-	0	0	1	1
1	140157	-	0	0	1	1
1	140231	-	0	0	1	1
1	140235	-	0	0	1	1
1	140385	-	0	0	1	1
1	140394	-	0	0	1	1
1	140404	-	0	0	1	1
1	140447	-	0	0	1	1
1	140472	-	0	0	1	1
1	140583	-	0	0	1	1
1	140824	-	0	0	1	1
1	141849	-	0	0	1	1
1	142321	-	0	0	1	1
1	142428	-	0	0	1	1
1	142436	-	0	0	1	1
1	142441	-	0	0	1	1
1	142508	-	0	0	1	1
1	142745	-	0	0	1	1
1	142772	-	0	0	1	1
1	142815	-	0	0	1	1
1	142999	-	0	0	1	1
1	143036	-	0	0	1	1
1	143383	-	0	0	1	1
1	143637	-	0	0	1	1
1	143656	-	0	0	1	1
1	143751	-	0	0	1	1
1	143756	-	0	0	1	1
1	143795	-	0	0	1	1
1	143796	-	0	0	1	1
1	144978	-	0	0	1	1
1	145005	-	0	0	1	1
1	145443	-	0	0	1	1
1	145494	-	0	0	1	1
1	145585	-	0	0	1	1
1	145619	-	0	0	1	1
1	145643	-	0	0	1	1
1	145678	-	0	0	1	1
1	145795	-	0	0	1	1
1	145828	-	0	0	1	1
1	145974	-	0	0	1	1
1	145982	-	0	0	1	1
1	146008	-	0	0	1	1
1	146394	-	0	0	1	1
1	146669	-	0	0	1	1
1	147026	-	0	0	1	1
1	147696	-	0	0	1	1
1	147861	-	0	0	1	1
1	148544	-	0	0	1	1
1	149427	-	0	0	1	1
1	149452	-	0	0	1	1
1	149593	-	0	0	1	1
1	150544	-	0	0	1	1
1	151351	-	0	0	1	1
1	152750	-	0	0	1	1
1	153677	-	0	0	1	1
1	153887	-	0	0	1	1
1	154619	-	0	0	1	1
1	154985	-	0	0	1	1
1	155819	-	0	0	1	1
1	155858	-	0	0	1	1
1	155867	-	0	0	1	1
1	155945	-	0	0	1	1
1	156342	-	0	0	1	1
1	156686	-	0	0	1	1
1	156701	-	0	0	1	1
1	156722	-	0	0	1	1
1	156863	-	0	0	1	1
1	157088	-	0	0	1	1
1	157392	-	0	0	1	1
1	157647	-	0	0	1	1
1	158338	-	0	0	1	1
1	158386	-	0	0	1	1
1	159470	-	0	0	1	1
1	160163	-	0	0	1	1
1	160638	-	0	0	1	1
1	160880	-	0	0	1	1
1	160915	-	0	0	1	1
1	161328	-	0	0	1	1
1	161579	-	0	0	1	1
1	161616	-	0	0	1	1
1	162084	-	0	0	1	1
1	162117	-	0	0	1	1
1	162270	-	0	0	1	1
1	162446	-	0	0	1	1
1	162462	-	0	0	1	1
1	162480	-	0	0	1	1
1	162533	-	0	0	1	1
1	162548	-	0	0	1	1
1	162633	-	0	0	1	1
1	162762	-	0	0	1	1
1	162790	-	0	0	1	1
1	162850	-	0	0	1	1
1	163050	-	0	0	1	1
1	163090	-	0	0	1	1
1	163448	-	0	0	1	1
1	163754	-	0	0	1	1
1	163760	-	0	0	1	1
1	164464	-	0	0	1	1
1	165607	-	0	0	1	1
1	165608	-	0	0	1	1
1	165979	-	0	0	1	1
1	166063	-	0	0	1	1
1	166073	-	0	0	1	1
1	166637	-	0	0	1	1
1	166817	-	0	0	1	1
1	166945	-	0	0	1	1
1	167195	-	0	0	1	1
1	167490	-	0	0	1	1
1	167657	-	0	0	1	1
1	167833	-	0	0	1	1
1	168060	-	0	0	1	1
1	168097	-	0	0	1	1
1	168297	-	0	0	1	1
1	168472	-	0	0	1	1
1	168478	-	0	0	1	1
1	168620	-	0	0	1	1
1	168631	-	0	0	1	1
1	168678	-	0	0	1	1
1	168717	-	0	0	1	1
1	168899	-	0	0	1	1
1	169155	-	0	0	1	1
1	169326	-	0	0	1	1
1	169521	-	0	0	1	1
1	169677	-	0	0	1	1
1	169794	-	0	0	1	1
1	169906	-	0	0	1	1
1	169962	-	0	0	1	1
1	170027	-	0	0	1	1
1	170193	-	0	0	1	1
1	170202	-	0	0	1	1
1	170432	-	0	0	1	1
1	170649	-	0	0	1	1
1	170677	-	0	0	1	1
1	170738	-	0	0	1	1
1	170998	-	0	0	1	1
1	171018	-	0	0	1	1
1	171022	-	0	0	1	1
1	171147	-	0	0	1	1
1	171487	-	0	0	1	1
1	171496	-	0	0	1	1
1	171743	-	0	0	1	1
1	171770	-	0	0	1	1
1	171777	-	0	0	1	1
1	172106	-	0	0	1	1
1	172109	-	0	0	1	1
1	172693	-	0	0	1	1
1	172792	-	0	0	1	1
1	172828	-	0	0	1	1
1	172855	-	0	0	1	1
1	172936	-	0	0	1	1
1	173215	-	0	0	1	1
1	173473	-	0	0	1	1
1	173750	-	0	0	1	1
1	173793	-	0	0	1	1
1	173796	-	0	0	1	1
1	174018	-	0	0	1	1
1	174054	-	0	0	1	1
1	174592	-	0	0	1	1
1	174814	-	0	0	1	1
1	175094	-	0	0	1	1
1	175704	-	0	0	1	1
1	176252	-	0	0	1	1
1	176315	-	0	0	1	1
1	176384	-	0	0	1	1
1	176424	-	0	0	1	1
1	176666	-	0	0	1	1
1	176723	-	0	0	1	1
1	176732	-	0	0	1	1
1	177264	-	0	0	1	1
1	177994	-	0	0	1	1
1	178000	-	0	0	1	1
1	178018	-	0	0	1	1
1	178099	-	0	0	1	1
1	178320	-	0	0	1	1
1	178351	-	0	0	1	1
1	178352	-	0	0	1	1
1	179056	-	0	0	1	1
1	179546	-	0	0	1	1
1	179641	-	0	0	1	1
1	179836	-	0	0	1	1
1	179842	-	0	0	1	1
1	180079	-	0	0	1	1
1	180127	-	0	0	1	1
1	180595	-	0	0	1	1
1	181809	-	0	0	1	1
1	181935	-	0	0	1	1
1	183600	-	0	0	1	1
1	183727	-	0	0	1	1
1	183874	-	0	0	1	1
1	184228	-	0	0	1	1
1	184305	-	0	0	1	1
1	184844	-	0	0	1	1
1	184977	-	0	0	1	1
1	184997	-	0	0	1	1
1	185229	-	0	0	1	1
1	186183	-	0	0	1	1
1	186342	-	0	0	1	1
1	186633	-	0	0	1	1
1	186775	-	0	0	1	1
1	186860	-	0	0	1	1
1	187169	-	0	0	1	1
1	187360	-	0	0	1	1
1	187464	-	0	0	1	1
1	187553	-	0	0	1	1
1	187958	-	0	0	1	1
1	188045	-	0	0	1	1
1	188663	-	0	0	1	1
1	189505	-	0	0	1	1
1	189515	-	0	0	1	1
1	189992	-	0	0	1	1
1	189996	-	0	0	1	1
1	190188	-	0	0	1	1
1	190283	-	0	0	1	1
1	192383	-	0	0	1	1
1	192733	-	0	0	1	1
1	193007	-	0	0	1	1
1	193478	-	0	0	1	1
1	194483	-	0	0	1	1
1	194665	-	0	0	1	1
1	195197	-	0	0	1	1
1	196274	-	0	0	1	1
1	197063	-	0	0	1	1
1	197150	-	0	0	1	1
1	197576	-	0	0	1	1
1	197595	-	0	0	1	1
1	197638	-	0	0	1	1
1	197665	-	0	0	1	1
1	197811	-	0	0	1	1
1	197889	-	0	0	1	1
1	197973	-	0	0	1	1
1	198367	-	0	0	1	1
1	198397	-	0	0	1	1
1	198575	-	0	0	1	1
1	198782	-	0	0	1	1
1	199636	-	0	0	1	1
1	200704	-	0	0	1	1
1	200869	-	0	0	1	1
1	201129	-	0	0	1	1
1	201450	-	0	0	1	1
1	201503	-	0	0	1	1
1	201887	-	0	0	1	1
1	202661	-	0	0	1	1
1	203000	-	0	0	1	1
1	203405	-	0	0	1	1
1	203892	-	0	0	1	1
1	204058	-	0	0	1	1
1	204059	-	0	0	1	1
1	204122	-	0	0	1	1
1	204148	-	0	0	1	1
1	204343	-	0	0	1	1
1	204848	-	0	0	1	1
1	205016	-	0	0	1	1
1	205379	-	0	0	1	1
1	205577	-	0	0	1	1
1	205851	-	0	0	1	1
1	206203	-	0	0	1	1
1	206335	-	0	0	1	1
1	207082	-	0	0	1	1
1	208113	-	0	0	1	1
1	208124	-	0	0	1	1
1	208498	-	0	0	1	1
1	209200	-	0	0	1	1
1	209518	-	0	0	1	1
1	209930	-	0	0	1	1
1	210004	-	0	0	1	1
1	210313	-	0	0	1	1
1	211244	-	0	0	1	1
1	211740	-	0	0	1	1
1	214707	-	0	0	1	1
1	215054	-	0	0	1	1
1	216083	-	0	0	1	1
1	216477	-	0	0	1	1
1	216950	-	0	0	1	1
1	217150	-	0	0	1	1
1	217606	-	0	0	1	1
1	217719	-	0	0	1	1
1	217720	-	0	0	1	1
1	217898	-	0	0	1	1
1	218173	-	0	0	1	1
1	218311	-	0	0	1	1
1	218354	-	0	0	1	1
1	219222	-	0	0	1	1
1	219239	-	0	0	1	1
1	219307	-	0	0	1	1
1	219361	-	0	0	1	1
1	219715	-	0	0	1	1
1	219833	-	0	0	1	1
1	219881	-	0	0	1	1
1	219918	-	0	0	1	1
1	220004	-	0	0	1	1
1	220014	-	0	0	1	1
1	220024	-	0	0	1	1
1	220026	-	0	0	1	1
1	220209	-	0	0	1	1
1	220541	-	0	0	1	1
1	220551	-	0	0	1	1
1	220796	-	0	0	1	1
1	220874	-	0	0	1	1
1	221381	-	0	0	1	1
1	221703	-	0	0	1	1
1	221740	-	0	0	1	1
1	221763	-	0	0	1	1
1	221782	-	0	0	1	1
1	221890	-	0	0	1	1
1	221894	-	0	0	1	1
1	221986	-	0	0	1	1
1	222032	-	0	0	1	1
1	222145	-	0	0	1	1
1	222218	-	0	0	1	1
1	223030	-	0	0	1	1
1	223378	-	0	0	1	1
1	223615	-	0	0	1	1
1	223624	-	0	0	1	1
1	224195	-	0	0	1	1
1	224612	-	0	0	1	1
1	225454	-	0	0	1	1
1	225487	-	0	0	1	1
1	225590	-	0	0	1	1
1	225624	-	0	0	1	1
1	225641	-	0	0	1	1
1	225650	-	0	0	1	1
1	226233	-	0	0	1	1
1	226698	-	0	0	1	1
1	230467	-	0	0	1	1
1	230665	-	0	0	1	1
1	230689	-	0	0	1	1
1	230764	-	0	0	1	1
1	231906	-	0	0	1	1
1	232303	-	0	0	1	1
1	233325	-	0	0	1	1
1	234029	-	0	0	1	1
1	234077	-	0	0	1	1
1	234213	-	0	0	1	1
1	234757	-	0	0	1	1
1	235619	-	0	0	1	1
1	235832	-	0	0	1	1
1	236312	-	0	0	1	1
1	236441	-	0	0	1	1
1	236465	-	0	0	1	1
1	236669	-	0	0	1	1
1	236805	-	0	0	1	1
1	237187	-	0	0	1	1
1	237254	-	0	0	1	1
1	237289	-	0	0	1	1
1	237541	-	0	0	1	1
1	238053	-	0	0	1	1
1	238157	-	0	0	1	1
1	238489	-	0	0	1	1
1	238603	-	0	0	1	1
1	238831	-	0	0	1	1
1	238933	-	0	0	1	1
1	238987	-	0	0	1	1
1	239176	-	0	0	1	1
1	239197	-	0	0	1	1
1	239332	-	0	0	1	1
1	239382	-	0	0	1	1
1	239470	-	0	0	1	1
1	239552	-	0	0	1	1
1	240012	-	0	0	1	1
1	240016	-	0	0	1	1
1	240427	-	0	0	1	1
1	240504	-	0	0	1	1
1	240615	-	0	0	1	1
1	240669	-	0	0	1	1
1	240702	-	0	0	1	1
1	240940	-	0	0	1	1
1	241017	-	0	0	1	1
1	241333	-	0	0	1	1
1	241970	-	0	0	1	1
1	242099	-	0	0	1	1
1	242226	-	0	0	1	1
1	242283	-	0	0	1	1
1	242373	-	0	0	1	1
1	242438	-	0	0	1	1
1	242507	-	0	0	1	1
1	242525	-	0	0	1	1
1	242615	-	0	0	1	1
1	242878	-	0	0	1	1
1	243059	-	0	0	1	1
1	243256	-	0	0	1	1
1	243903	-	0	0	1	1
1	243925	-	0	0	1	1
1	244462	-	0	0	1	1
1	246669	-	0	0	1	1
1	246866	-	0	0	1	1
1	247759	-	0	0	1	1
1	248440	-	0	0	1	1
1	248636	-	0	0	1	1
1	248742	-	0	0	1	1
1	249010	-	0	0	1	1
1	249978	-	0	0	1	1
1	250271	-	0	0	1	1
1	250783	-	0	0	1	1
1	251476	-	0	0	1	1
1	251635	-	0	0	1	1
1	251895	-	0	0	1	1
1	251987	-	0	0	1	1
1	252192	-	0	0	1	1
1	252605	-	0	0	1	1
1	252707	-	0	0	1	1
1	253341	-	0	0	1	1
1	253437	-	0	0	1	1
1	253441	-	0	0	1	1
1	253487	-	0	0	1	1
1	253594	-	0	0	1	1
1	253864	-	0	0	1	1
1	254182	-	0	0	1	1
1	254389	-	0	0	1	1
1	254684	-	0	0	1	1
1	254760	-	0	0	1	1
1	254774	-	0	0	1	1
1	254780	-	0	0	1	1
1	255038	-	0	0	1	1
1	255041	-	0	0	1	1
1	255372	-	0	0	1	1
1	255606	-	0	0	1	1
1	255681	-	0	0	1	1
1	255703	-	0	0	1	1
1	258080	-	0	0	1	1
1	258434	-	0	0	1	1
1	259252	-	0	0	1	1
1	261811	-	0	0	1	1
1	263015	-	0	0	1	1
1	263152	-	0	0	1	1
1	263428	-	0	0	1	1
1	264479	-	0	0	1	1
1	265598	-	0	0	1	1
1	265659	-	0	0	1	1
1	265739	-	0	0	1	1
1	265916	-	0	0	1	1
1	265930	-	0	0	1	1
1	266506	-	0	0	1	1
1	266514	-	0	0	1	1
1	266912	-	0	0	1	1
1	267151	-	0	0	1	1
1	267452	-	0	0	1	1
1	267556	-	0	0	1	1
1	268416	-	0	0	1	1
1	268824	-	0	0	1	1
1	269013	-	0	0	1	1
1	269317	-	0	0	1	1
1	269374	-	0	0	1	1
1	269918	-	0	0	1	1
1	270079	-	0	0	1	1
1	270399	-	0	0	1	1
1	270471	-	0	0	1	1
1	271476	-	0	0	1	1
1	271767	-	0	0	1	1
1	272817	-	0	0	1	1
1	273549	-	0	0	1	1
1	273626	-	0	0	1	1
1	273908	-	0	0	1	1
1	274067	-	0	0	1	1
1	274256	-	0	0	1	1
1	275000	-	0	0	1	1
1	275138	-	0	0	1	1
1	275702	-	0	0	1	1
1	275736	-	0	0	1	1
1	275858	-	0	0	1	1
1	275955	-	0	0	1	1
1	276234	-	0	0	1	1
1	276254	-	0	0	1	1
1	276787	-	0	0	1	1
1	276816	-	0	0	1	1
1	277366	-	0	0	1	1
1	278558	-	0	0	1	1
1	279126	-	0	0	1	1
1	279913	-	0	0	1	1
1	280423	-	0	0	1	1
1	280921	-	0	0	1	1
1	281391	-	0	0	1	1
1	282474	-	0	0	1	1
1	282512	-	0	0	1	1
1	282583	-	0	0	1	1
1	282898	-	0	0	1	1
1	283222	-	0	0	1	1
1	284051	-	0	0	1	1
1	285610	-	0	0	1	1
1	285694	-	0	0	1	1
1	285861	-	0	0	1	1
1	285911	-	0	0	1	1
1	286149	-	0	0	1	1
1	286795	-	0	0	1	1
1	286993	-	0	0	1	1
1	287101	-	0	0	1	1
1	287166	-	0	0	1	1
1	287424	-	0	0	1	1
1	288453	-	0	0	1	1
1	288696	-	0	0	1	1
1	289069	-	0	0	1	1
1	289680	-	0	0	1	1
1	290138	-	0	0	1	1
1	290165	-	0	0	1	1
1	290552	-	0	0	1	1
1	290755	-	0	0	1	1
1	290776	-	0	0	1	1
1	290968	-	0	0	1	1
1	291415	-	0	0	1	1
1	292174	-	0	0	1	1
1	293002	-	0	0	1	1
1	293718	-	0	0	1	1
1	294254	-	0	0	1	1
1	294392	-	0	0	1	1
1	294583	-	0	0	1	1
1	295199	-	0	0	1	1
1	296143	-	0	0	1	1
1	296457	-	0	0	1	1
1	296709	-	0	0	1	1
1	296975	-	0	0	1	1
1	297074	-	0	0	1	1
1	297227	-	0	0	1	1
1	297788	-	0	0	1	1
1	298101	-	0	0	1	1
1	298119	-	0	0	1	1
1	298160	-	0	0	1	1
1	298345	-	0	0	1	1
1	298353	-	0	0	1	1
1	298413	-	0	0	1	1
1	298415	-	0	0	1	1
1	298422	-	0	0	1	1
1	298425	-	0	0	1	1
1	298593	-	0	0	1	1
1	298659	-	0	0	1	1
1	298692	-	0	0	1	1
1	299130	-	0	0	1	1
1	299141	-	0	0	1	1
1	300093	-	0	0	1	1
1	300106	-	0	0	1	1
1	300123	-	0	0	1	1
1	300177	-	0	0	1	1
1	300207	-	0	0	1	1
1	300222	-	0	0	1	1
1	300223	-	0	0	1	1
1	300264	-	0	0	1	1
1	300393	-	0	0	1	1
1	300394	-	0	0	1	1
1	300492	-	0	0	1	1
1	301578	-	0	0	1	1
1	301740	-	0	0	1	1
1	301770	-	0	0	1	1
1	302509	-	0	0	1	1
1	302673	-	0	0	1	1
1	304462	-	0	0	1	1
1	304497	-	0	0	1	1
1	305281	-	0	0	1	1
1	305735	-	0	0	1	1
1	305914	-	0	0	1	1
1	307794	-	0	0	1	1
1	308324	-	0	0	1	1
1	309016	-	0	0	1	1
1	309142	-	0	0	1	1
1	309194	-	0	0	1	1
1	309260	-	0	0	1	1
1	309261	-	0	0	1	1
1	309270	-	0	0	1	1
1	310327	-	0	0	1	1
1	310345	-	0	0	1	1
1	310347	-	0	0	1	1
1	310859	-	0	0	1	1
1	311713	-	0	0	1	1
1	312033	-	0	0	1	1
1	312046	-	0	0	1	1
1	314163	-	0	0	1	1
1	314290	-	0	0	1	1
1	315153	-	0	0	1	1
1	315264	-	0	0	1	1
1	315362	-	0	0	1	1
1	315447	-	0	0	1	1
1	315723	-	0	0	1	1
1	315996	-	0	0	1	1
1	316003	-	0	0	1	1
1	316054	-	0	0	1	1
1	316167	-	0	0	1	1
1	316183	-	0	0	1	1
1	316221	-	0	0	1	1
1	316941	-	0	0	1	1
1	317035	-	0	0	1	1
1	317142	-	0	0	1	1
1	317524	-	0	0	1	1
1	318093	-	0	0	1	1
1	318135	-	0	0	1	1
1	318309	-	0	0	1	1
1	318507	-	0	0	1	1
1	319179	-	0	0	1	1
1	319180	-	0	0	1	1
1	320080	-	0	0	1	1
1	320231	-	0	0	1	1
1	320265	-	0	0	1	1
1	320335	-	0	0	1	1
1	320807	-	0	0	1	1
1	321146	-	0	0	1	1
1	321221	-	0	0	1	1
1	321286	-	0	0	1	1
1	321318	-	0	0	1	1
1	321910	-	0	0	1	1
1	322138	-	0	0	1	1
1	322539	-	0	0	1	1
1	323240	-	0	0	1	1
1	323351	-	0	0	1	1
1	323456	-	0	0	1	1
1	324101	-	0	0	1	1
1	324558	-	0	0	1	1
1	324989	-	0	0	1	1
1	325384	-	0	0	1	1
1	325535	-	0	0	1	1
1	325951	-	0	0	1	1
1	326529	-	0	0	1	1
1	328280	-	0	0	1	1
1	328374	-	0	0	1	1
1	328395	-	0	0	1	1
1	328479	-	0	0	1	1
1	329147	-	0	0	1	1
1	329506	-	0	0	1	1
1	329848	-	0	0	1	1
1	330043	-	0	0	1	1
1	330251	-	0	0	1	1
1	330576	-	0	0	1	1
1	330634	-	0	0	1	1
1	330646	-	0	0	1	1
1	331355	-	0	0	1	1
1	331757	-	0	0	1	1
1	331818	-	0	0	1	1
1	332576	-	0	0	1	1
1	332650	-	0	0	1	1
1	332655	-	0	0	1	1
1	332659	-	0	0	1	1
1	332688	-	0	0	1	1
1	332740	-	0	0	1	1
1	332751	-	0	0	1	1
1	332757	-	0	0	1	1
1	332780	-	0	0	1	1
1	332842	-	0	0	1	1
1	332843	-	0	0	1	1
1	332999	-	0	0	1	1
1	333273	-	0	0	1	1
1	333377	-	0	0	1	1
1	333378	-	0	0	1	1
1	333417	-	0	0	1	1
1	333836	-	0	0	1	1
1	334080	-	0	0	1	1
1	334135	-	0	0	1	1
1	334744	-	0	0	1	1
1	334747	-	0	0	1	1
1	335565	-	0	0	1	1
1	335649	-	0	0	1	1
1	336320	-	0	0	1	1
1	336396	-	0	0	1	1
1	336688	-	0	0	1	1
1	336795	-	0	0	1	1
1	339930	-	0	0	1	1
1	340765	-	0	0	1	1
1	341281	-	0	0	1	1
1	341548	-	0	0	1	1
1	342989	-	0	0	1	1
1	347463	-	0	0	1	1
1	348623	-	0	0	1	1
1	348749	-	0	0	1	1
1	349163	-	0	0	1	1
1	349272	-	0	0	1	1
1	349490	-	0	0	1	1
1	349499	-	0	0	1	1
1	350460	-	0	0	1	1
1	350567	-	0	0	1	1
1	350680	-	0	0	1	1
1	350825	-	0	0	1	1
1	350923	-	0	0	1	1
1	351257	-	0	0	1	1
1	351306	-	0	0	1	1
1	351495	-	0	0	1	1
1	351681	-	0	0	1	1
1	352104	-	0	0	1	1
1	352299	-	0	0	1	1
1	352342	-	0	0	1	1
1	352462	-	0	0	1	1
1	352658	-	0	0	1	1
1	353065	-	0	0	1	1
1	353105	-	0	0	1	1
1	353552	-	0	0	1	1
1	353579	-	0	0	1	1
1	353633	-	0	0	1	1
1	353960	-	0	0	1	1
1	354140	-	0	0	1	1
1	354161	-	0	0	1	1
1	354266	-	0	0	1	1
1	354272	-	0	0	1	1
1	354335	-	0	0	1	1
1	354377	-	0	0	1	1
1	354684	-	0	0	1	1
1	354715	-	0	0	1	1
1	354733	-	0	0	1	1
1	354756	-	0	0	1	1
1	354813	-	0	0	1	1
1	354877	-	0	0	1	1
1	354918	-	0	0	1	1
1	354936	-	0	0	1	1
1	354979	-	0	0	1	1
1	355341	-	0	0	1	1
1	355443	-	0	0	1	1
1	355652	-	0	0	1	1
1	355761	-	0	0	1	1
1	356160	-	0	0	1	1
1	356528	-	0	0	1	1
1	356978	-	0	0	1	1
1	357068	-	0	0	1	1
1	357715	-	0	0	1	1
1	357891	-	0	0	1	1
1	358124	-	0	0	1	1
1	358714	-	0	0	1	1
1	358942	-	0	0	1	1
1	359515	-	0	0	1	1
1	359861	-	0	0	1	1
1	359914	-	0	0	1	1
1	359967	-	0	0	1	1
1	360198	-	0	0	1	1
1	360239	-	0	0	1	1
1	360642	-	0	0	1	1
1	361803	-	0	0	1	1
1	362104	-	0	0	1	1
1	362781	-	0	0	1	1
1	363098	-	0	0	1	1
1	364367	-	0	0	1	1
1	364708	-	0	0	1	1
1	364788	-	0	0	1	1
1	365241	-	0	0	1	1
1	366375	-	0	0	1	1
1	366557	-	0	0	1	1
1	366779	-	0	0	1	1
1	367074	-	0	0	1	1
1	367714	-	0	0	1	1
1	368008	-	0	0	1	1
1	368528	-	0	0	1	1
1	369176	-	0	0	1	1
1	369393	-	0	0	1	1
1	369832	-	0	0	1	1
1	371827	-	0	0	1	1
1	372446	-	0	0	1	1
1	372496	-	0	0	1	1
1	372499	-	0	0	1	1
1	372525	-	0	0	1	1
1	372631	-	0	0	1	1
1	373973	-	0	0	1	1
1	374008	-	0	0	1	1
1	374059	-	0	0	1	1
1	374225	-	0	0	1	1
1	374328	-	0	0	1	1
1	374427	-	0	0	1	1
1	374598	-	0	0	1	1
1	374719	-	0	0	1	1
1	374850	-	0	0	1	1
1	374972	-	0	0	1	1
1	375013	-	0	0	1	1
1	375067	-	0	0	1	1
1	375071	-	0	0	1	1
1	375083	-	0	0	1	1
1	375330	-	0	0	1	1
1	375582	-	0	0	1	1
1	375817	-	0	0	1	1
1	375826	-	0	0	1	1
1	375852	-	0	0	1	1
1	376288	-	0	0	1	1
1	376503	-	0	0	1	1
1	376693	-	0	0	1	1
1	376883	-	0	0	1	1
1	378375	-	0	0	1	1
1	384890	-	0	0	1	1
1	384902	-	0	0	1	1
1	385753	-	0	0	1	1
1	385982	-	0	0	1	1
1	386033	-	0	0	1	1
1	386238	-	0	0	1	1
1	386315	-	0	0	1	1
1	386548	-	0	0	1	1
1	386570	-	0	0	1	1
1	386598	-	0	0	1	1
1	386863	-	0	0	1	1
1	387265	-	0	0	1	1
1	387286	-	0	0	1	1
1	387327	-	0	0	1	1
1	387451	-	0	0	1	1
1	388358	-	0	0	1	1
1	390743	-	0	0	1	1
1	391220	-	0	0	1	1
1	391374	-	0	0	1	1
1	391375	-	0	0	1	1
1	391661	-	0	0	1	1
1	391754	-	0	0	1	1
1	391969	-	0	0	1	1
1	391977	-	0	0	1	1
1	391985	-	0	0	1	1
1	392528	-	0	0	1	1
1	392701	-	0	0	1	1
1	392774	-	0	0	1	1
1	392821	-	0	0	1	1
1	392863	-	0	0	1	1
1	392890	-	0	0	1	1
1	392892	-	0	0	1	1
1	392934	-	0	0	1	1
1	393008	-	0	0	1	1
1	393071	-	0	0	1	1
1	393360	-	0	0	1	1
1	393424	-	0	0	1	1
1	393434	-	0	0	1	1
1	393437	-	0	0	1	1
1	393490	-	0	0	1	1
1	393506	-	0	0	1	1
1	393513	-	0	0	1	1
1	393529	-	0	0	1	1
1	393542	-	0	0	1	1
1	393743	-	0	0	1	1
1	393791	-	0	0	1	1
1	393806	-	0	0	1	1
1	393836	-	0	0	1	1
1	393989	-	0	0	1	1
1	394020	-	0	0	1	1
1	394106	-	0	0	1	1
1	394154	-	0	0	1	1
1	394223	-	0	0	1	1
1	394259	-	0	0	1	1
1	394271	-	0	0	1	1
1	394389	-	0	0	1	1
1	394492	-	0	0	1	1
1	394808	-	0	0	1	1
1	394819	-	0	0	1	1
1	394883	-	0	0	1	1
1	394887	-	0	0	1	1
1	394903	-	0	0	1	1
1	394971	-	0	0	1	1
1	395052	-	0	0	1	1
1	395054	-	0	0	1	1
1	395118	-	0	0	1	1
1	395303	-	0	0	1	1
1	395344	-	0	0	1	1
1	395406	-	0	0	1	1
1	395493	-	0	0	1	1
1	395865	-	0	0	1	1
1	395905	-	0	0	1	1
1	396135	-	0	0	1	1
1	396698	-	0	0	1	1
1	396763	-	0	0	1	1
1	396779	-	0	0	1	1
1	397130	-	0	0	1	1
1	397598	-	0	0	1	1
1	397700	-	0	0	1	1
1	398240	-	0	0	1	1
1	398624	-	0	0	1	1
1	398723	-	0	0	1	1
1	398789	-	0	0	1	1
1	399059	-	0	0	1	1
1	399332	-	0	0	1	1
1	399611	-	0	0	1	1
1	399821	-	0	0	1	1
1	400277	-	0	0	1	1
1	400316	-	0	0	1	1
1	400436	-	0	0	1	1
1	400461	-	0	0	1	1
1	400560	-	0	0	1	1
1	400894	-	0	0	1	1
1	400915	-	0	0	1	1
1	400946	-	0	0	1	1
1	401094	-	0	0	1	1
1	401401	-	0	0	1	1
1	401583	-	0	0	1	1
1	401820	-	0	0	1	1
1	401829	-	0	0	1	1
1	402252	-	0	0	1	1
1	402566	-	0	0	1	1
1	402947	-	0	0	1	1
1	403366	-	0	0	1	1
1	403727	-	0	0	1	1
1	403732	-	0	0	1	1
1	403761	-	0	0	1	1
1	404294	-	0	0	1	1
1	404311	-	0	0	1	1
1	404341	-	0	0	1	1
1	404984	-	0	0	1	1
1	405080	-	0	0	1	1
1	405137	-	0	0	1	1
1	405443	-	0	0	1	1
1	405494	-	0	0	1	1
1	405515	-	0	0	1	1
1	405517	-	0	0	1	1
1	405518	-	0	0	1	1
1	405524	-	0	0	1	1
1	405623	-	0	0	1	1
1	405835	-	0	0	1	1
1	405865	-	0	0	1	1
1	406000	-	0	0	1	1
1	406121	-	0	0	1	1
1	406129	-	0	0	1	1
1	406457	-	0	0	1	1
1	406459	-	0	0	1	1
1	406540	-	0	0	1	1
1	406845	-	0	0	1	1
1	406989	-	0	0	1	1
1	407034	-	0	0	1	1
1	407081	-	0	0	1	1
1	407124	-	0	0	1	1
1	407278	-	0	0	1	1
1	407962	-	0	0	1	1
1	408010	-	0	0	1	1
1	408118	-	0	0	1	1
1	408719	-	0	0	1	1
1	409204	-	0	0	1	1
1	409242	-	0	0	1	1
1	410358	-	0	0	1	1
1	410892	-	0	0	1	1
1	410907	-	0	0	1	1
1	411337	-	0	0	1	1
1	412208	-	0	0	1	1
1	412673	-	0	0	1	1
1	412710	-	0	0	1	1
1	413003	-	0	0	1	1
1	413244	-	0	0	1	1
1	413382	-	0	0	1	1
1	413384	-	0	0	1	1
1	413594	-	0	0	1	1
1	413993	-	0	0	1	1
1	414131	-	0	0	1	1
1	415373	-	0	0	1	1
1	415556	-	0	0	1	1
1	415712	-	0	0	1	1
1	415871	-	0	0	1	1
1	416756	-	0	0	1	1
1	417545	-	0	0	1	1
1	417756	-	0	0	1	1
1	418016	-	0	0	1	1
1	418439	-	0	0	1	1
1	418742	-	0	0	1	1
1	418793	-	0	0	1	1
1	418937	-	0	0	1	1
1	419846	-	0	0	1	1
1	419871	-	0	0	1	1
1	420364	-	0	0	1	1
1	420681	-	0	0	1	1
1	420767	-	0	0	1	1
1	420834	-	0	0	1	1
1	420899	-	0	0	1	1
1	421016	-	0	0	1	1
1	421077	-	0	0	1	1
1	421085	-	0	0	1	1
1	421103	-	0	0	1	1
1	422746	-	0	0	1	1
1	422791	-	0	0	1	1
1	423834	-	0	0	1	1
1	424101	-	0	0	1	1
1	424254	-	0	0	1	1
1	424413	-	0	0	1	1
1	424893	-	0	0	1	1
1	425067	-	0	0	1	1
1	425375	-	0	0	1	1
1	425426	-	0	0	1	1
1	425650	-	0	0	1	1
1	425799	-	0	0	1	1
1	426131	-	0	0	1	1
1	426301	-	0	0	1	1
1	426434	-	0	0	1	1
1	426468	-	0	0	1	1
1	426565	-	0	0	1	1
1	427322	-	0	0	1	1
1	428025	-	0	0	1	1
1	428222	-	0	0	1	1
1	428320	-	0	0	1	1
1	428356	-	0	0	1	1
1	429240	-	0	0	1	1
1	429603	-	0	0	1	1
1	429759	-	0	0	1	1
1	430176	-	0	0	1	1
1	430179	-	0	0	1	1
1	430203	-	0	0	1	1
1	430346	-	0	0	1	1
1	430470	-	0	0	1	1
1	430620	-	0	0	1	1
1	430836	-	0	0	1	1
1	430983	-	0	0	1	1
1	431019	-	0	0	1	1
1	431336	-	0	0	1	1
1	431725	-	0	0	1	1
1	431834	-	0	0	1	1
1	432040	-	0	0	1	1
1	432043	-	0	0	1	1
1	432691	-	0	0	1	1
1	432856	-	0	0	1	1
1	432940	-	0	0	1	1
1	432958	-	0	0	1	1
1	433516	-	0	0	1	1
1	433890	-	0	0	1	1
1	433969	-	0	0	1	1
1	434738	-	0	0	1	1
1	435385	-	0	0	1	1
1	435611	-	0	0	1	1
1	436210	-	0	0	1	1
1	437808	-	0	0	1	1
1	438020	-	0	0	1	1
1	438123	-	0	0	1	1
1	438211	-	0	0	1	1
1	438462	-	0	0	1	1
1	439069	-	0	0	1	1
1	439219	-	0	0	1	1
1	439348	-	0	0	1	1
1	439807	-	0	0	1	1
1	439902	-	0	0	1	1
1	439994	-	0	0	1	1
1	440056	-	0	0	1	0
1	440075	-	0	0	1	1
1	440196	-	0	0	1	1
1	440320	-	0	0	1	1
1	440512	-	0	0	1	1
1	440519	-	0	0	1	1
1	440520	-	0	0	1	1
1	440532	-	0	0	1	1
1	440724	-	0	0	1	1
1	440728	-	0	0	1	1
1	440763	-	0	0	1	1
1	440855	-	0	0	1	1
1	440864	-	0	0	1	1
1	440867	-	0	0	1	1
1	440901	-	0	0	1	1
1	440908	-	0	0	1	1
1	440915	-	0	0	1	1
1	440917	-	0	0	1	1
1	440951	-	0	0	1	1
1	440952	-	0	0	1	1
1	440990	-	0	0	1	1
1	441005	-	0	0	1	1
1	441082	-	0	0	1	1
1	441130	-	0	0	1	1
1	441134	-	0	0	1	1
1	441266	-	0	0	1	1
1	441336	-	0	0	1	1
1	441394	-	0	0	1	1
1	441395	-	0	0	1	1
1	441601	-	0	0	1	1
1	441698	-	0	0	1	1
1	441731	-	0	0	1	1
1	441732	-	0	0	1	1
1	441767	-	0	0	1	1
1	442505	-	0	0	1	1
1	442548	-	0	0	1	1
1	443292	-	0	0	1	1
1	443314	-	0	0	1	1
1	443364	-	0	0	1	1
1	443368	-	0	0	1	1
1	443404	-	0	0	1	1
1	443628	-	0	0	1	1
1	443991	-	0	0	1	1
1	444027	-	0	0	1	1
1	444246	-	0	0	1	1
1	444450	-	0	0	1	1
1	444762	-	0	0	1	1
1	444867	-	0	0	1	1
1	444978	-	0	0	1	1
1	445411	-	0	0	1	1
1	445719	-	0	0	1	1
1	446577	-	0	0	1	1
1	446766	-	0	0	1	1
1	446799	-	0	0	1	1
1	446987	-	0	0	1	1
1	447215	-	0	0	1	1
1	447432	-	0	0	1	1
1	447770	-	0	0	1	1
1	447869	-	0	0	1	1
1	448067	-	0	0	1	1
1	448121	-	0	0	1	1
1	448325	-	0	0	1	1
1	448400	-	0	0	1	1
1	448448	-	0	0	1	1
1	448591	-	0	0	1	1
1	448639	-	0	0	1	1
1	448703	-	0	0	1	1
1	448749	-	0	0	1	1
1	448803	-	0	0	1	1
1	449129	-	0	0	1	1
1	449208	-	0	0	1	1
1	449254	-	0	0	1	1
1	449450	-	0	0	1	1
1	449666	-	0	0	1	1
1	449942	-	0	0	1	1
1	450415	-	0	0	1	1
1	450453	-	0	0	1	1
1	450567	-	0	0	1	1
1	450631	-	0	0	1	1
1	450689	-	0	0	1	1
1	451140	-	0	0	1	1
1	451163	-	0	0	1	1
1	451341	-	0	0	1	1
1	452003	-	0	0	1	1
1	452264	-	0	0	1	1
1	452473	-	0	0	1	1
1	452819	-	0	0	1	1
1	452989	-	0	0	1	1
1	453267	-	0	0	1	1
1	453471	-	0	0	1	1
1	453492	-	0	0	1	1
1	453792	-	0	0	1	1
1	454082	-	0	0	1	1
1	454251	-	0	0	1	1
1	454330	-	0	0	1	1
1	454753	-	0	0	1	1
1	454828	-	0	0	1	1
1	454858	-	0	0	1	1
1	454900	-	0	0	1	1
1	455026	-	0	0	1	1
1	455725	-	0	0	1	1
1	455797	-	0	0	1	1
1	455851	-	0	0	1	1
1	455922	-	0	0	1	1
1	456087	-	0	0	1	1
1	456108	-	0	0	1	1
1	456517	-	0	0	1	1
1	456639	-	0	0	1	1
1	457040	-	0	0	1	1
1	457350	-	0	0	1	1
1	457635	-	0	0	1	1
1	457750	-	0	0	1	1
1	457785	-	0	0	1	1
1	457803	-	0	0	1	1
1	457966	-	0	0	1	1
1	457987	-	0	0	1	1
1	457989	-	0	0	1	1
1	458449	-	0	0	1	1
1	458933	-	0	0	1	1
1	459075	-	0	0	1	1
1	459122	-	0	0	1	1
1	459171	-	0	0	1	1
1	459236	-	0	0	1	1
1	459453	-	0	0	1	1
1	459478	-	0	0	1	1
1	459783	-	0	0	1	1
1	460143	-	0	0	1	1
1	460253	-	0	0	1	1
1	460298	-	0	0	1	1
1	460438	-	0	0	1	1
1	461312	-	0	0	1	1
1	461350	-	0	0	1	1
1	461993	-	0	0	1	1
1	462240	-	0	0	1	1
1	462328	-	0	0	1	1
1	462457	-	0	0	1	1
1	462636	-	0	0	1	1
1	462814	-	0	0	1	1
1	463049	-	0	0	1	1
1	463883	-	0	0	1	1
1	464060	-	0	0	1	1
1	464144	-	0	0	1	1
1	464280	-	0	0	1	1
1	464363	-	0	0	1	1
1	464909	-	0	0	1	1
1	465377	-	0	0	1	1
1	465643	-	0	0	1	1
1	465783	-	0	0	1	1
1	465881	-	0	0	1	1
1	466099	-	0	0	1	1
1	466168	-	0	0	1	1
1	466455	-	0	0	1	1
1	466565	-	0	0	1	1
1	466733	-	0	0	1	1
1	466770	-	0	0	1	1
1	466788	-	0	0	1	1
1	467317	-	0	0	1	1
1	467325	-	0	0	1	1
1	467686	-	0	0	1	1
1	468034	-	0	0	1	1
1	468276	-	0	0	1	1
1	468810	-	0	0	1	1
1	468882	-	0	0	1	1
1	468972	-	0	0	1	1
1	469047	-	0	0	1	1
1	469629	-	0	0	1	1
1	469765	-	0	0	1	1
1	469822	-	0	0	1	1
1	471122	-	0	0	1	1
1	471610	-	0	0	1	1
1	473286	-	0	0	1	1
1	473465	-	0	0	1	1
1	473481	-	0	0	1	1
1	473733	-	0	0	1	1
1	473927	-	0	0	1	1
1	473933	-	0	0	1	1
1	474252	-	0	0	1	1
1	474397	-	0	0	1	1
1	474679	-	0	0	1	1
1	474858	-	0	0	1	1
1	474909	-	0	0	1	1
1	474927	-	0	0	1	1
1	475060	-	0	0	1	1
1	475148	-	0	0	1	1
1	475149	-	0	0	1	1
1	475280	-	0	0	1	1
1	475323	-	0	0	1	1
1	475334	-	0	0	1	1
1	475452	-	0	0	1	1
1	475462	-	0	0	1	1
1	475549	-	0	0	1	1
1	475551	-	0	0	1	1
1	475680	-	0	0	1	1
1	475773	-	0	0	1	1
1	475791	-	0	0	1	1
1	475812	-	0	0	1	1
1	475813	-	0	0	1	1
1	476187	-	0	0	1	1
1	476256	-	0	0	1	1
1	476280	-	0	0	1	1
1	476783	-	0	0	1	1
1	476955	-	0	0	1	1
1	476998	-	0	0	1	1
1	477174	-	0	0	1	1
1	477313	-	0	0	1	1
1	477666	-	0	0	1	1
1	477840	-	0	0	1	1
1	477846	-	0	0	1	1
1	477944	-	0	0	1	1
1	478031	-	0	0	1	1
1	478041	-	0	0	1	1
1	478090	-	0	0	1	1
1	478094	-	0	0	1	1
1	478154	-	0	0	1	1
1	478193	-	0	0	1	1
1	478236	-	0	0	1	1
1	478246	-	0	0	1	1
1	478288	-	0	0	1	1
1	478363	-	0	0	1	1
1	478425	-	0	0	1	1
1	478621	-	0	0	1	1
1	478719	-	0	0	1	1
1	478843	-	0	0	1	1
1	478978	-	0	0	1	1
1	479083	-	0	0	1	1
1	479176	-	0	0	1	1
1	479338	-	0	0	1	1
1	479479	-	0	0	1	1
1	479698	-	0	0	1	1
1	479856	-	0	0	1	1
1	479914	-	0	0	1	1
1	479920	-	0	0	1	1
1	480427	-	0	0	1	1
1	480432	-	0	0	1	1
1	480757	-	0	0	1	1
1	480758	-	0	0	1	1
1	480949	-	0	0	1	1
1	481459	-	0	0	1	1
1	481522	-	0	0	1	1
1	481600	-	0	0	1	1
1	481604	-	0	0	1	1
1	481642	-	0	0	1	1
1	481713	-	0	0	1	1
1	482015	-	0	0	1	1
1	482206	-	0	0	1	1
1	482281	-	0	0	1	1
1	482501	-	0	0	1	1
1	482666	-	0	0	1	1
1	482799	-	0	0	1	1
1	482833	-	0	0	1	1
1	483255	-	0	0	1	1
1	483367	-	0	0	1	1
1	483489	-	0	0	1	1
1	483953	-	0	0	1	1
1	484589	-	0	0	1	1
1	484756	-	0	0	1	1
1	484865	-	0	0	1	1
1	484869	-	0	0	1	1
1	484879	-	0	0	1	1
1	485263	-	0	0	1	1
1	485278	-	0	0	1	1
1	485318	-	0	0	1	1
1	485479	-	0	0	1	1
1	485616	-	0	0	1	1
1	485753	-	0	0	1	1
1	485806	-	0	0	1	1
1	485821	-	0	0	1	1
1	485893	-	0	0	1	1
1	485911	-	0	0	1	1
1	485925	-	0	0	1	1
1	485953	-	0	0	1	1
1	486341	-	0	0	1	1
1	486620	-	0	0	1	1
1	486806	-	0	0	1	1
1	487094	-	0	0	1	1
1	487405	-	0	0	1	1
1	487437	-	0	0	1	1
1	487756	-	0	0	1	1
1	487786	-	0	0	1	1
1	488280	-	0	0	1	1
1	488354	-	0	0	1	1
1	488355	-	0	0	1	1
1	488367	-	0	0	1	1
1	488378	-	0	0	1	1
1	488409	-	0	0	1	1
1	488486	-	0	0	1	1
1	488518	-	0	0	1	1
1	488555	-	0	0	1	1
1	489243	-	0	0	1	1
1	489867	-	0	0	1	1
1	490107	-	0	0	1	1
1	490219	-	0	0	1	1
[truncated: 41,709 more rows]
