# Supplementary material for: Genomic diversity and meiotic recombination among isolates of the biotech yeast Komagataella phaffii (Pichia pastoris)
Source: Microb Cell Fact. 2019 Dec 4;18:211. doi: 10.1186/s12934-019-1260-4 (PMC6894112; doi:10.1186/s12934-019-1260-4)
Supplement: Supplementary file 2 — Additional file 2. Genotype calls at SNP sites in each ascus. Values of “0″ indicate the same nucleotide as in GS115, and “1” indicates a match to Pp4. Spores were designated as types a (his4 arg4), b (HIS4 ARG4), c (his4 ARG4) or d (HIS4 arg4). All four types of spore were recovered from tetrads; Trios 10, 22 and 19 lack a spore of type a, and Trios 31, 34 and 12 lack a spore of type d. Chromosome coordinates are from the CBS7435 reference genome assembly of Sturmberger et al. [20], NCBI accession numbers LT962476.1 to LT962479.1. [file 12934_2019_1260_MOESM2_ESM.zip › Kphaffii_Trio_10.tsv]

chr	coord	-	spore-a	spore-b	spore-c	spore-d
---	-----	-	-------	-------	-------	-------
1	1829	-		1	0	0
1	3741	-		1	0	0
1	3746	-		1	0	0
1	3751	-		1	0	0
1	3752	-		1	0	0
1	3815	-		1	0	0
1	3836	-		1	0	0
1	3863	-		1	0	0
1	3938	-		1	0	0
1	4174	-		1	0	0
1	4181	-		1	0	0
1	4187	-		1	0	0
1	4189	-		1	0	0
1	4193	-		1	0	0
1	4194	-		1	0	0
1	4203	-		1	0	0
1	4210	-		1	0	0
1	4220	-		1	0	0
1	4227	-		1	0	0
1	4232	-		1	0	0
1	4237	-		1	0	0
1	4239	-		1	0	0
1	4281	-		1	0	0
1	4284	-		1	0	0
1	4289	-		1	0	0
1	5918	-		1	0	0
1	5981	-		1	0	0
1	5990	-		1	0	0
1	6122	-		1	0	0
1	6150	-		1	0	0
1	6152	-		1	0	0
1	6161	-		1	0	0
1	6211	-		1	0	0
1	6213	-		1	0	0
1	6220	-		1	0	0
1	6222	-		1	0	0
1	6233	-		1	0	0
1	6644	-		1	0	0
1	6695	-		1	0	0
1	6696	-		1	0	0
1	6704	-		1	0	0
1	6899	-		1	0	0
1	6912	-		1	0	0
1	6935	-		1	0	0
1	7006	-		1	0	0
1	7027	-		1	0	0
1	7038	-		1	0	0
1	7050	-		1	0	0
1	7054	-		1	0	0
1	7057	-		1	0	0
1	7082	-		1	0	0
1	7085	-		1	0	0
1	7123	-		1	0	0
1	7179	-		1	0	0
1	7181	-		1	0	0
1	7220	-		1	0	0
1	7245	-		1	0	0
1	7268	-		1	0	0
1	7316	-		1	0	0
1	7321	-		1	0	0
1	7324	-		1	0	0
1	7341	-		1	0	0
1	7358	-		1	0	0
1	8517	-		1	0	0
1	8548	-		1	0	0
1	8568	-		1	0	0
1	8599	-		1	0	0
1	8662	-		1	0	0
1	8664	-		1	0	0
1	8681	-		1	0	0
1	8688	-		1	0	0
1	8697	-		1	0	0
1	8716	-		1	0	0
1	8753	-		1	0	0
1	8764	-		1	0	0
1	8818	-		1	0	0
1	8935	-		1	0	0
1	9007	-		1	0	0
1	9019	-		1	0	0
1	9036	-		1	0	0
1	9042	-		1	0	0
1	9061	-		1	0	0
1	9096	-		1	0	0
1	9162	-		1	0	0
1	9249	-		1	0	0
1	9287	-		1	0	0
1	9407	-		1	0	0
1	9448	-		1	0	0
1	9530	-		1	0	0
1	9563	-		1	0	0
1	9619	-		1	0	0
1	9628	-		1	0	0
1	9633	-		1	0	0
1	9700	-		1	0	0
1	9721	-		1	0	0
1	9727	-		1	0	0
1	9750	-		1	0	0
1	9771	-		1	0	0
1	9836	-		1	0	0
1	9860	-		1	0	0
1	9875	-		1	0	0
1	9964	-		1	0	0
1	9979	-		1	0	0
1	10041	-		1	0	0
1	10072	-		1	0	0
1	10173	-		1	0	0
1	10177	-		1	0	0
1	10188	-		1	0	0
1	10225	-		1	0	0
1	10227	-		1	0	0
1	10263	-		1	0	0
1	10279	-		1	0	0
1	10297	-		1	0	0
1	10346	-		1	0	0
1	10452	-		1	0	0
1	10514	-		1	0	0
1	10586	-		1	0	0
1	10601	-		1	0	0
1	10646	-		1	0	0
1	10748	-		1	0	0
1	10823	-		1	0	0
1	10856	-		1	0	0
1	10913	-		1	0	0
1	11103	-		1	0	0
1	11513	-		1	0	0
1	11516	-		1	0	0
1	11522	-		1	0	0
1	11597	-		1	0	0
1	11861	-		1	0	0
1	11886	-		1	0	0
1	12061	-		1	0	0
1	12310	-		1	0	0
1	13035	-		1	0	0
1	13249	-		1	0	0
1	13275	-		1	0	0
1	13473	-		1	0	0
1	13508	-		1	0	0
1	13514	-		1	0	0
1	13864	-		1	0	0
1	13928	-		1	0	0
1	14037	-		1	0	0
1	14194	-		1	0	0
1	14197	-		1	0	0
1	14437	-		1	0	0
1	14467	-		1	0	0
1	14550	-		1	0	0
1	14612	-		1	0	0
1	14703	-		1	0	0
1	14752	-		1	0	0
1	14815	-		1	0	0
1	14864	-		1	0	0
1	15002	-		1	0	0
1	15748	-		1	0	0
1	15821	-		1	0	0
1	15840	-		1	0	0
1	15904	-		1	0	0
1	15917	-		1	0	0
1	15933	-		1	0	0
1	16018	-		1	0	0
1	16019	-		1	0	0
1	16158	-		1	0	0
1	16177	-		1	0	0
1	16403	-		1	0	0
1	16534	-		1	0	0
1	16597	-		1	0	0
1	16665	-		1	0	0
1	16907	-		1	0	0
1	17090	-		1	0	0
1	17098	-		1	0	0
1	17150	-		1	0	0
1	17212	-		1	0	0
1	17441	-		1	0	0
1	17513	-		1	0	0
1	17549	-		1	0	0
1	17611	-		1	0	0
1	17634	-		1	0	0
1	17702	-		1	0	0
1	18556	-		1	0	0
1	18944	-		1	0	0
1	18987	-		1	0	0
1	19100	-		1	0	0
1	19220	-		1	0	0
1	20070	-		1	0	0
1	20700	-		1	0	0
1	20856	-		1	0	0
1	21069	-		1	0	0
1	21078	-		1	0	0
1	21129	-		1	0	0
1	21439	-		1	0	0
1	21647	-		1	0	0
1	21665	-		1	0	0
1	21682	-		1	0	0
1	21699	-		1	0	0
1	21883	-		1	0	0
1	21953	-		1	0	0
1	21956	-		1	0	0
1	22049	-		1	0	0
1	22210	-		1	0	0
1	22256	-		1	0	0
1	22410	-		1	0	0
1	22418	-		1	0	0
1	22639	-		1	0	0
1	22683	-		1	0	0
1	22696	-		1	0	0
1	22747	-		1	0	0
1	22756	-		1	0	0
1	22895	-		1	0	0
1	22945	-		1	0	0
1	22962	-		1	0	0
1	22966	-		1	0	0
1	22972	-		1	0	0
1	22997	-		1	0	0
1	23144	-		1	0	0
1	23286	-		1	0	0
1	23346	-		1	0	0
1	23560	-		1	0	0
1	23822	-		1	0	0
1	23885	-		1	0	0
1	23905	-		1	0	0
1	23948	-		1	0	0
1	23959	-		1	0	0
1	24073	-		1	0	0
1	24101	-		1	0	0
1	24176	-		1	0	0
1	24197	-		1	0	0
1	24214	-		1	0	0
1	24243	-		1	0	0
1	24499	-		1	0	0
1	24637	-		1	0	0
1	24638	-		1	0	0
1	24969	-		1	0	0
1	25143	-		1	0	0
1	25309	-		1	0	0
1	25450	-		1	0	0
1	25598	-		1	0	0
1	25669	-		1	0	0
1	25742	-		1	0	0
1	25761	-		1	0	0
1	25888	-		1	0	0
1	26486	-		1	0	0
1	26550	-		1	0	0
1	26638	-		1	0	0
1	26776	-		1	0	0
1	27338	-		1	0	0
1	27460	-		1	0	0
1	27536	-		1	0	0
1	27562	-		1	0	0
1	27588	-		1	0	0
1	27723	-		1	0	0
1	27745	-		1	0	0
1	27992	-		1	0	0
1	28402	-		1	0	0
1	28838	-		1	0	0
1	29067	-		1	0	0
1	29367	-		1	0	0
1	29436	-		1	0	0
1	29678	-		1	0	0
1	30128	-		1	0	0
1	30221	-		1	0	0
1	30865	-		1	0	0
1	31372	-		1	0	0
1	31884	-		1	0	0
1	32262	-		1	0	0
1	32463	-		1	0	0
1	32727	-		1	0	0
1	32751	-		1	0	0
1	32901	-		1	0	0
1	33135	-		1	0	0
1	33183	-		1	0	0
1	33235	-		1	0	0
1	33269	-		1	0	0
1	33271	-		1	0	0
1	33352	-		1	0	0
1	33457	-		1	0	0
1	33542	-		1	0	0
1	33558	-		1	0	0
1	33567	-		1	0	0
1	33574	-		1	0	0
1	33576	-		1	0	0
1	33601	-		1	0	0
1	34200	-		1	0	0
1	34222	-		1	0	0
1	34255	-		1	0	0
1	34264	-		1	0	0
1	34270	-		1	0	0
1	34319	-		1	0	0
1	34351	-		1	0	0
1	34375	-		1	0	0
1	34387	-		1	0	0
1	34401	-		1	0	0
1	35722	-		1	0	0
1	35729	-		1	0	0
1	35810	-		1	0	0
1	36157	-		1	0	0
1	36178	-		1	0	0
1	36191	-		1	0	0
1	36196	-		1	0	0
1	36201	-		1	0	0
1	36284	-		1	0	0
1	36313	-		1	0	0
1	36325	-		1	0	0
1	36351	-		1	0	0
1	36378	-		1	0	0
1	36382	-		1	0	0
1	36581	-		1	0	0
1	36641	-		1	0	0
1	36847	-		1	0	0
1	36888	-		1	0	0
1	36965	-		1	0	0
1	37157	-		1	0	0
1	37199	-		1	0	0
1	37250	-		1	0	0
1	37292	-		1	0	0
1	37598	-		1	0	0
1	37635	-		1	0	0
1	37672	-		1	0	0
1	37739	-		1	0	0
1	37742	-		1	0	0
1	37770	-		1	0	0
1	37777	-		1	0	0
1	37804	-		1	0	0
1	37827	-		1	0	0
1	37840	-		1	0	0
1	37892	-		1	0	0
1	37970	-		1	0	0
1	38079	-		1	0	0
1	38095	-		1	0	0
1	38126	-		1	0	0
1	38577	-		1	0	0
1	38656	-		1	0	0
1	38661	-		1	0	0
1	38667	-		1	0	0
1	38793	-		1	0	0
1	38799	-		1	0	0
1	38879	-		1	0	0
1	39133	-		1	0	0
1	39413	-		1	0	0
1	39414	-		1	0	0
1	39956	-		1	0	0
1	40324	-		1	0	0
1	40657	-		1	0	0
1	40789	-		1	0	0
1	40870	-		1	0	0
1	42025	-		1	0	0
1	42241	-		1	0	0
1	42492	-		1	0	0
1	42572	-		1	0	0
1	42605	-		1	0	0
1	42758	-		1	0	0
1	43394	-		1	0	0
1	43454	-		1	0	0
1	43505	-		1	0	0
1	43604	-		1	0	0
1	44117	-		1	0	0
1	44456	-		1	0	0
1	44622	-		1	0	0
1	44665	-		1	0	0
1	44719	-		1	0	0
1	44880	-		1	0	0
1	44911	-		1	0	0
1	44948	-		1	0	0
1	44977	-		1	0	0
1	44990	-		1	0	0
1	45023	-		1	0	0
1	45029	-		1	0	0
1	45038	-		1	0	0
1	45041	-		1	0	0
1	45056	-		1	0	0
1	45058	-		1	0	0
1	45060	-		1	0	0
1	45092	-		1	0	0
1	45100	-		1	0	0
1	45101	-		1	0	0
1	45123	-		1	0	0
1	45128	-		1	0	0
1	45138	-		1	0	0
1	45171	-		1	0	0
1	45183	-		1	0	0
1	45184	-		1	0	0
1	45187	-		1	0	0
1	45192	-		1	0	0
1	45198	-		1	0	0
1	45204	-		1	0	0
1	45210	-		1	0	0
1	45269	-		1	0	0
1	45326	-		1	0	0
1	45378	-		1	0	0
1	47168	-		1	0	0
1	47839	-		1	0	0
1	49203	-		1	0	0
1	50001	-		1	0	0
1	50052	-		1	0	0
1	50055	-		1	0	0
1	50434	-		1	0	0
1	50464	-		1	0	0
1	51040	-		1	0	0
1	51061	-		1	0	0
1	51111	-		1	0	0
1	51114	-		1	0	0
1	51132	-		1	0	0
1	51159	-		1	0	0
1	51336	-		1	0	0
1	51411	-		1	0	0
1	51711	-		1	0	0
1	51969	-		1	0	0
1	51993	-		1	0	0
1	52497	-		1	0	0
1	52539	-		1	0	0
1	52572	-		1	0	0
1	52761	-		1	0	0
1	52947	-		1	0	0
1	52981	-		1	0	0
1	53226	-		1	0	0
1	54138	-		1	0	0
1	54755	-		1	0	0
1	55179	-		1	0	0
1	55458	-		1	0	0
1	55662	-		1	0	0
1	56509	-		1	0	0
1	57628	-		1	0	0
1	59440	-		1	0	0
1	59476	-		1	0	0
1	59524	-		1	0	0
1	59732	-		1	0	0
1	59795	-		1	0	0
1	59881	-		1	0	0
1	59976	-		1	0	0
1	60491	-		1	0	0
1	60532	-		1	0	0
1	60625	-		1	0	0
1	62033	-		1	0	0
1	62322	-		1	0	0
1	62983	-		1	0	0
1	63112	-		1	0	0
1	63214	-		1	0	0
1	63349	-		1	0	0
1	63367	-		1	0	0
1	63421	-		1	0	0
1	64648	-		1	0	0
1	64712	-		1	0	0
1	65177	-		1	0	0
1	65208	-		1	0	0
1	65321	-		1	0	0
1	65366	-		1	0	0
1	66862	-		1	0	0
1	67623	-		1	0	0
1	67831	-		1	0	0
1	68113	-		1	0	0
1	68209	-		1	0	0
1	68490	-		1	0	0
1	69094	-		1	0	0
1	69229	-		1	0	0
1	69460	-		1	0	0
1	69703	-		1	0	0
1	69767	-		1	0	0
1	69801	-		1	0	0
1	70287	-		1	0	0
1	70546	-		1	0	0
1	70700	-		1	0	0
1	71003	-		1	0	0
1	71298	-		1	0	0
1	71444	-		1	0	0
1	71511	-		1	0	0
1	71549	-		1	0	0
1	71940	-		1	0	0
1	71941	-		1	0	0
1	72107	-		1	0	0
1	72170	-		1	0	0
1	72184	-		1	0	0
1	72236	-		1	0	0
1	72338	-		1	0	0
1	72380	-		1	0	0
1	72434	-		1	0	0
1	72629	-		1	0	0
1	72729	-		1	0	0
1	74139	-		1	0	0
1	74277	-		1	0	0
1	74286	-		1	0	0
1	74434	-		1	0	0
1	74645	-		1	0	0
1	75701	-		1	0	0
1	76308	-		1	0	0
1	76519	-		1	0	0
1	76558	-		1	0	0
1	76725	-		1	0	0
1	76872	-		1	0	0
1	76940	-		1	0	0
1	77089	-		1	0	0
1	77122	-		1	0	0
1	77132	-		1	0	0
1	77153	-		1	0	0
1	77344	-		1	0	0
1	77395	-		1	0	0
1	77568	-		1	0	0
1	77606	-		1	0	0
1	78122	-		1	0	0
1	78148	-		1	0	0
1	78172	-		1	0	0
1	78238	-		1	0	0
1	78281	-		1	0	0
1	78296	-		1	0	0
1	78416	-		1	0	0
1	78582	-		1	0	0
1	79831	-		1	0	0
1	79885	-		1	0	0
1	80155	-		1	0	0
1	80157	-		1	0	0
1	80212	-		1	0	0
1	80314	-		1	0	0
1	85544	-		1	0	0
1	85628	-		1	0	0
1	85862	-		1	0	0
1	86312	-		1	0	0
1	87368	-		1	0	0
1	87821	-		1	0	0
1	88208	-		1	0	0
1	88392	-		1	0	0
1	88394	-		1	0	0
1	88398	-		1	0	0
1	88409	-		1	0	0
1	88841	-		1	0	0
1	88930	-		1	0	0
1	88957	-		1	0	0
1	89265	-		1	0	0
1	89447	-		1	0	0
1	89985	-		1	0	0
1	90221	-		1	0	0
1	90261	-		1	0	0
1	90512	-		1	0	0
1	90610	-		1	0	0
1	90625	-		1	0	0
1	91167	-		1	0	0
1	91981	-		1	0	0
1	92790	-		1	0	0
1	92812	-		1	0	0
1	93071	-		1	0	0
1	93344	-		1	0	0
1	93746	-		1	0	0
1	93760	-		1	0	0
1	93863	-		1	0	0
1	94111	-		1	0	0
1	94187	-		1	0	0
1	94316	-		1	0	0
1	94350	-		1	0	0
1	95042	-		1	0	0
1	95101	-		1	0	0
1	95143	-		1	0	0
1	95165	-		1	0	0
1	95452	-		1	0	0
1	95467	-		1	0	0
1	95836	-		1	0	0
1	96211	-		1	0	0
1	96378	-		1	0	0
1	96565	-		1	0	0
1	96824	-		1	0	0
1	97010	-		1	0	0
1	97054	-		1	0	0
1	97299	-		1	0	0
1	97399	-		1	0	0
1	97434	-		1	0	0
1	97647	-		1	0	0
1	97736	-		1	0	0
1	97737	-		1	0	0
1	98059	-		1	0	0
1	98211	-		1	0	0
1	98547	-		1	0	0
1	98687	-		1	0	0
1	99102	-		1	0	0
1	99225	-		1	0	0
1	99369	-		1	0	0
1	99702	-		1	0	0
1	99714	-		1	0	0
1	99747	-		1	0	0
1	99917	-		1	0	0
1	99945	-		1	0	0
1	100068	-		1	0	0
1	100187	-		1	0	0
1	100235	-		1	0	0
1	100379	-		1	0	0
1	100430	-		1	0	0
1	100451	-		1	0	0
1	100649	-		1	0	0
1	100703	-		1	0	0
1	100707	-		1	0	0
1	101270	-		1	0	0
1	101599	-		1	0	0
1	101626	-		1	0	0
1	101668	-		1	0	0
1	102127	-		1	0	0
1	102160	-		1	0	0
1	102334	-		1	0	0
1	102373	-		1	0	0
1	102457	-		1	0	0
1	102506	-		1	0	0
1	103316	-		1	0	0
1	103507	-		1	0	0
1	103599	-		1	0	0
1	103908	-		1	0	0
1	104103	-		1	0	0
1	104424	-		1	0	0
1	104777	-		1	0	0
1	105157	-		1	0	0
1	105402	-		1	0	0
1	105425	-		1	0	0
1	105438	-		1	0	0
1	106281	-		1	0	0
1	106302	-		1	0	0
1	106751	-		1	0	0
1	107123	-		1	0	0
1	107324	-		1	0	0
1	107529	-		1	0	0
1	107549	-		1	0	0
1	107712	-		1	0	0
1	107723	-		1	0	0
1	108370	-		1	0	0
1	108934	-		1	0	0
1	109744	-		1	0	0
1	109897	-		1	0	0
1	110452	-		1	0	0
1	111638	-		1	0	0
1	112381	-		1	0	0
1	112504	-		1	0	0
1	112680	-		1	0	0
1	113661	-		1	0	0
1	114328	-		1	0	0
1	114429	-		1	0	0
1	114456	-		1	0	0
1	114471	-		1	0	0
1	114978	-		1	0	0
1	115041	-		1	0	0
1	115074	-		1	0	0
1	115796	-		1	0	0
1	116428	-		1	0	0
1	116470	-		1	0	0
1	116485	-		1	0	0
1	116539	-		1	0	0
1	117040	-		1	0	0
1	117094	-		1	0	0
1	117103	-		1	0	0
1	117244	-		1	0	0
1	117784	-		1	0	0
1	117836	-		1	0	0
1	118221	-		1	0	0
1	118835	-		1	0	0
1	119115	-		1	0	0
1	119270	-		1	0	0
1	119450	-		1	0	0
1	119988	-		1	0	0
1	120067	-		1	0	0
1	120146	-		1	0	0
1	120630	-		1	0	0
1	121951	-		1	0	0
1	124423	-		1	0	0
1	124530	-		1	0	0
1	124531	-		1	0	0
1	124635	-		1	0	0
1	124666	-		1	0	0
1	124711	-		1	0	0
1	125103	-		1	0	0
1	125254	-		1	0	0
1	125518	-		1	0	0
1	125647	-		1	0	0
1	125896	-		1	0	0
1	125968	-		1	0	0
1	126412	-		1	0	0
1	126621	-		1	0	0
1	127547	-		1	0	0
1	127963	-		1	0	0
1	127982	-		1	0	0
1	127989	-		1	0	0
1	128088	-		1	0	0
1	128373	-		1	0	0
1	128418	-		1	0	0
1	128535	-		1	0	0
1	128739	-		1	0	0
1	128895	-		1	0	0
1	130386	-		1	0	0
1	130741	-		1	0	0
1	131054	-		1	0	0
1	132308	-		1	0	0
1	132408	-		1	0	0
1	132622	-		1	0	0
1	133021	-		1	0	0
1	133325	-		1	0	0
1	133344	-		1	0	0
1	133391	-		1	0	0
1	133402	-		1	0	0
1	133417	-		1	0	0
1	133535	-		1	0	0
1	133740	-		1	0	0
1	133871	-		1	0	0
1	134031	-		1	0	0
1	134058	-		1	0	0
1	134109	-		1	0	0
1	134175	-		1	0	0
1	134268	-		1	0	0
1	134391	-		1	0	0
1	134766	-		1	0	0
1	134901	-		1	0	0
1	134925	-		1	0	0
1	135093	-		1	0	0
1	135144	-		1	0	0
1	135435	-		1	0	0
1	135925	-		1	0	0
1	137081	-		1	0	0
1	138013	-		1	0	0
1	138575	-		1	0	0
1	138674	-		1	0	0
1	139090	-		1	0	0
1	139236	-		1	0	0
1	139475	-		1	0	0
1	139649	-		1	0	0
1	140157	-		1	0	0
1	140231	-		1	0	0
1	140235	-		1	0	0
1	140385	-		1	0	0
1	140394	-		1	0	0
1	140404	-		1	0	0
1	140447	-		1	0	0
1	140472	-		1	0	0
1	140583	-		1	0	0
1	140824	-		1	0	0
1	141849	-		1	0	0
1	142321	-		1	0	0
1	142428	-		1	0	0
1	142436	-		1	0	0
1	142441	-		1	0	0
1	142508	-		1	0	0
1	142745	-		1	0	0
1	142772	-		1	0	0
1	142815	-		1	0	0
1	142999	-		1	0	0
1	143036	-		1	0	0
1	143383	-		1	0	0
1	143637	-		1	0	0
1	143656	-		1	0	0
1	143751	-		1	0	0
1	143756	-		1	0	0
1	143795	-		1	0	0
1	143796	-		1	0	0
1	144978	-		1	0	0
1	145005	-		1	0	0
1	145443	-		1	0	0
1	145494	-		1	0	0
1	145585	-		1	0	0
1	145619	-		1	0	0
1	145643	-		1	0	0
1	145678	-		1	0	0
1	145795	-		1	0	0
1	145828	-		1	0	0
1	145974	-		1	0	0
1	145982	-		1	0	0
1	146008	-		1	0	0
1	146394	-		1	0	0
1	146669	-		1	0	0
1	147026	-		1	0	0
1	147696	-		1	0	0
1	147861	-		1	0	0
1	148544	-		1	0	0
1	149427	-		1	0	0
1	149452	-		1	0	0
1	149593	-		1	0	0
1	150544	-		1	0	0
1	151351	-		1	0	0
1	152750	-		1	0	0
1	153677	-		1	0	0
1	153887	-		1	0	0
1	154619	-		1	0	0
1	154985	-		1	0	0
1	155819	-		1	0	0
1	155858	-		1	0	0
1	155867	-		1	0	0
1	155945	-		1	0	0
1	156342	-		1	0	0
1	156686	-		1	0	0
1	156701	-		1	0	0
1	156722	-		1	0	0
1	156863	-		1	0	0
1	157088	-		1	0	0
1	157392	-		1	0	0
1	157647	-		1	0	0
1	158338	-		1	0	0
1	158386	-		1	0	0
1	159470	-		1	0	0
1	160163	-		1	0	0
1	160638	-		1	0	0
1	160880	-		1	0	0
1	160915	-		1	0	0
1	161328	-		1	0	0
1	161579	-		1	0	0
1	161616	-		1	0	0
1	162084	-		1	0	0
1	162117	-		1	0	0
1	162270	-		1	0	0
1	162446	-		1	0	0
1	162462	-		1	0	0
1	162480	-		1	0	0
1	162533	-		1	0	0
1	162548	-		1	0	0
1	162633	-		1	0	0
1	162762	-		1	0	0
1	162790	-		1	0	0
1	162850	-		1	0	0
1	163050	-		1	0	0
1	163090	-		1	0	0
1	163448	-		1	0	0
1	163754	-		1	0	0
1	163760	-		1	0	0
1	164464	-		1	0	0
1	165607	-		1	0	0
1	165608	-		1	0	0
1	165979	-		1	0	0
1	166063	-		1	0	0
1	166073	-		1	0	0
1	166637	-		1	0	0
1	166817	-		1	0	0
1	166945	-		1	0	0
1	167195	-		1	0	0
1	167490	-		1	0	0
1	167657	-		1	0	0
1	167833	-		1	0	0
1	168060	-		1	0	0
1	168097	-		1	0	0
1	168297	-		1	0	0
1	168472	-		1	0	0
1	168478	-		1	0	0
1	168620	-		1	0	0
1	168631	-		1	0	0
1	168678	-		1	0	0
1	168717	-		1	0	0
1	168899	-		1	0	0
1	169155	-		1	0	0
1	169326	-		1	0	0
1	169521	-		1	0	0
1	169677	-		1	0	0
1	169794	-		1	0	0
1	169906	-		1	0	0
1	169962	-		1	0	0
1	170027	-		1	0	0
1	170193	-		1	0	0
1	170202	-		1	0	0
1	170432	-		1	0	0
1	170649	-		1	0	0
1	170677	-		1	0	0
1	170738	-		1	0	0
1	170998	-		1	0	0
1	171018	-		1	0	0
1	171022	-		1	0	0
1	171147	-		1	0	0
1	171487	-		1	0	0
1	171496	-		1	0	0
1	171743	-		1	0	0
1	171770	-		1	0	0
1	171777	-		1	0	0
1	172106	-		1	0	0
1	172109	-		1	0	0
1	172693	-		1	0	0
1	172792	-		1	0	0
1	172828	-		1	0	0
1	172855	-		1	0	0
1	172936	-		1	0	0
1	173215	-		1	0	0
1	173473	-		1	0	0
1	173750	-		1	0	0
1	173793	-		1	0	0
1	173796	-		1	0	0
1	174018	-		1	0	0
1	174054	-		1	0	0
1	174592	-		1	0	0
1	174814	-		1	0	0
1	175094	-		1	0	0
1	175704	-		1	0	0
1	176252	-		1	0	0
1	176315	-		1	0	0
1	176384	-		1	0	0
1	176424	-		1	0	0
1	176666	-		1	0	0
1	176723	-		1	0	0
1	176732	-		1	0	0
1	177264	-		1	0	0
1	177994	-		1	0	0
1	178000	-		1	0	0
1	178018	-		1	0	0
1	178099	-		1	0	0
1	178320	-		1	0	0
1	178351	-		1	0	0
1	178352	-		1	0	0
1	179056	-		1	0	0
1	179546	-		1	0	0
1	179641	-		1	0	0
1	179836	-		1	0	0
1	179842	-		1	0	0
1	180079	-		1	0	0
1	180127	-		1	0	0
1	180595	-		1	0	0
1	181809	-		1	0	0
1	181935	-		1	0	0
1	183600	-		1	0	0
1	183727	-		1	0	0
1	183874	-		1	0	0
1	184228	-		1	0	0
1	184305	-		1	0	0
1	184844	-		1	0	0
1	184977	-		1	0	0
1	184997	-		1	0	0
1	185229	-		1	0	0
1	186183	-		1	0	0
1	186342	-		1	0	0
1	186633	-		1	0	0
1	186775	-		1	0	0
1	186860	-		1	0	0
1	187169	-		1	0	0
1	187360	-		1	0	0
1	187464	-		1	0	0
1	187553	-		1	0	0
1	187958	-		1	0	0
1	188045	-		1	0	0
1	188663	-		1	0	0
1	189505	-		1	0	0
1	189515	-		1	0	0
1	189992	-		1	0	0
1	189996	-		1	0	0
1	190188	-		1	0	0
1	190283	-		1	0	0
1	192383	-		1	0	0
1	192733	-		1	0	0
1	193007	-		1	0	0
1	193478	-		1	0	0
1	194483	-		1	0	0
1	194665	-		1	0	0
1	195197	-		1	0	0
1	196274	-		1	0	0
1	197063	-		1	0	0
1	197150	-		1	0	0
1	197576	-		1	0	0
1	197595	-		1	0	0
1	197638	-		1	0	0
1	197665	-		1	0	0
1	197811	-		1	0	0
1	197889	-		1	0	0
1	197973	-		1	0	0
1	198367	-		1	0	0
1	198397	-		1	0	0
1	198575	-		1	0	0
1	198782	-		1	0	0
1	199636	-		1	0	0
1	200704	-		1	0	0
1	200869	-		1	0	0
1	201129	-		1	0	0
1	201450	-		1	0	0
1	201503	-		1	0	0
1	201887	-		1	0	0
1	202661	-		1	0	0
1	203000	-		1	0	0
1	203405	-		1	0	0
1	203892	-		1	0	0
1	204058	-		1	0	0
1	204059	-		1	0	0
1	204122	-		1	0	0
1	204148	-		1	0	0
1	204343	-		1	0	0
1	204848	-		1	0	0
1	205016	-		1	0	0
1	205379	-		1	0	0
1	205577	-		1	0	0
1	205851	-		1	0	0
1	206203	-		1	0	0
1	206335	-		1	0	0
1	207082	-		1	0	0
1	208113	-		1	0	0
1	208124	-		1	0	0
1	208498	-		1	0	0
1	209200	-		1	0	0
1	209518	-		1	0	0
1	209930	-		1	0	0
1	210004	-		1	0	0
1	210313	-		1	0	0
1	211244	-		1	0	0
1	211740	-		1	0	0
1	214707	-		1	0	0
1	215054	-		1	0	0
1	216083	-		1	0	0
1	216477	-		1	0	0
1	216950	-		1	0	0
1	217150	-		1	0	0
1	217606	-		1	0	0
1	217719	-		1	0	0
1	217720	-		1	0	0
1	217898	-		1	0	0
1	218173	-		1	0	0
1	218311	-		1	0	0
1	218354	-		1	0	0
1	219222	-		1	0	0
1	219239	-		1	0	0
1	219307	-		1	0	0
1	219361	-		1	0	0
1	219715	-		1	0	0
1	219833	-		1	0	0
1	219881	-		1	0	0
1	219918	-		1	0	0
1	220004	-		1	0	0
1	220014	-		1	0	0
1	220024	-		1	0	0
1	220026	-		1	0	0
1	220209	-		1	0	0
1	220541	-		1	0	0
1	220551	-		1	0	0
1	220796	-		1	0	0
1	220874	-		1	0	0
1	221381	-		1	0	0
1	221703	-		1	0	0
1	221740	-		1	0	0
1	221763	-		1	0	0
1	221782	-		1	0	0
1	221890	-		1	0	0
1	221894	-		1	0	0
1	221986	-		1	0	0
1	222032	-		1	0	0
1	222145	-		1	0	0
1	222218	-		1	0	0
1	223030	-		1	0	0
1	223378	-		1	0	0
1	223615	-		1	0	0
1	223624	-		1	0	0
1	224195	-		1	0	0
1	224612	-		1	0	0
1	225454	-		1	0	0
1	225487	-		1	0	0
1	225590	-		1	0	0
1	225624	-		1	0	0
1	225641	-		1	0	0
1	225650	-		1	0	0
1	226233	-		1	0	0
1	226698	-		1	0	0
1	230467	-		1	0	0
1	230665	-		1	0	0
1	230689	-		1	0	0
1	230764	-		1	0	0
1	231906	-		1	0	0
1	232303	-		1	0	0
1	233325	-		1	0	0
1	234029	-		1	0	0
1	234077	-		1	0	0
1	234213	-		1	0	0
1	234757	-		1	0	0
1	235619	-		1	0	0
1	235832	-		1	0	0
1	236312	-		1	0	0
1	236441	-		1	0	0
1	236465	-		1	0	0
1	236669	-		1	0	0
1	236805	-		1	0	0
1	237187	-		1	0	0
1	237254	-		1	0	0
1	237289	-		1	0	0
1	237541	-		1	0	0
1	238053	-		1	0	0
1	238157	-		1	0	0
1	238489	-		1	0	0
1	238603	-		1	0	0
1	238831	-		1	0	0
1	238933	-		1	0	0
1	238987	-		1	0	0
1	239176	-		1	0	0
1	239197	-		1	0	0
1	239332	-		1	0	0
1	239382	-		1	0	0
1	239470	-		1	0	0
1	239552	-		1	0	0
1	240012	-		1	0	0
1	240016	-		1	0	0
1	240427	-		1	0	0
1	240504	-		1	0	0
1	240615	-		1	0	0
1	240669	-		1	0	0
1	240702	-		1	0	0
1	240940	-		1	0	0
1	241017	-		1	0	0
1	241333	-		1	0	0
1	241970	-		1	0	0
1	242099	-		1	0	0
1	242226	-		1	0	0
1	242283	-		1	0	0
1	242373	-		1	0	0
1	242438	-		1	0	0
1	242507	-		1	0	0
1	242525	-		1	0	0
1	242615	-		1	0	0
1	242878	-		1	0	0
1	243059	-		1	0	0
1	243256	-		1	0	0
1	243903	-		1	0	0
1	243925	-		1	0	0
1	244462	-		1	0	0
1	246669	-		1	0	0
1	246866	-		1	0	0
1	247759	-		1	0	0
1	248440	-		1	0	0
1	248636	-		1	0	0
1	248742	-		1	0	0
1	249010	-		1	0	0
1	249978	-		1	0	0
1	250271	-		1	0	0
1	250783	-		1	0	0
1	251476	-		1	0	0
1	251635	-		1	0	0
1	251895	-		1	0	0
1	251987	-		1	0	0
1	252192	-		1	0	0
1	252605	-		1	0	0
1	252707	-		1	0	0
1	253341	-		1	0	0
1	253437	-		1	0	0
1	253441	-		1	0	0
1	253487	-		1	0	0
1	253594	-		1	0	0
1	253864	-		1	0	0
1	254182	-		1	0	0
1	254389	-		1	0	0
1	254684	-		1	0	0
1	254760	-		1	0	0
1	254774	-		1	0	0
1	254780	-		1	0	0
1	255038	-		1	0	0
1	255041	-		1	0	0
1	255372	-		1	0	0
1	255606	-		1	0	0
1	255681	-		1	0	0
1	255703	-		1	0	0
1	258080	-		1	0	0
1	258434	-		1	0	0
1	259252	-		1	0	0
1	261811	-		1	0	0
1	263015	-		1	0	0
1	263152	-		1	0	0
1	263428	-		1	0	0
1	264479	-		1	0	0
1	265598	-		1	0	0
1	265659	-		1	0	0
1	265739	-		1	0	0
1	265916	-		1	0	0
1	265930	-		1	0	0
1	266506	-		1	0	0
1	266514	-		1	0	0
1	266912	-		1	0	0
1	267151	-		1	0	0
1	267452	-		1	0	0
1	267556	-		1	0	0
1	268416	-		1	0	0
1	268824	-		1	0	0
1	269013	-		1	0	0
1	269317	-		1	0	0
1	269374	-		1	0	0
1	269918	-		1	0	0
1	270079	-		1	0	0
1	270399	-		1	0	0
1	270471	-		1	0	0
1	271476	-		1	0	0
1	271767	-		1	0	0
1	272817	-		1	0	0
1	273549	-		1	0	0
1	273626	-		1	0	0
1	273908	-		1	0	0
1	274067	-		1	0	0
1	274256	-		1	0	0
1	275000	-		1	0	0
1	275138	-		1	0	0
1	275702	-		1	0	0
1	275736	-		1	0	0
1	275858	-		1	0	0
1	275955	-		1	0	0
1	276234	-		1	0	0
1	276254	-		1	0	0
1	276787	-		1	0	0
1	276816	-		1	0	0
1	277366	-		1	0	0
1	278558	-		1	0	0
1	279126	-		1	0	0
1	279913	-		1	0	0
1	280423	-		1	0	0
1	280921	-		1	0	0
1	281391	-		1	0	0
1	282474	-		1	0	0
1	282512	-		1	0	0
1	282583	-		1	0	0
1	282898	-		1	0	0
1	283222	-		1	0	0
1	284051	-		1	0	0
1	285610	-		1	0	0
1	285694	-		1	0	0
1	285861	-		1	0	0
1	285911	-		1	0	0
1	286149	-		1	0	0
1	286795	-		1	0	0
1	286993	-		1	0	0
1	287101	-		1	0	0
1	287166	-		1	0	0
1	287424	-		1	0	0
1	288453	-		1	0	0
1	288696	-		1	0	0
1	289069	-		1	0	0
1	289680	-		1	0	0
1	290138	-		1	0	0
1	290165	-		1	0	0
1	290552	-		1	0	0
1	290755	-		1	0	0
1	290776	-		1	0	0
1	290968	-		1	0	0
1	291415	-		1	0	0
1	292174	-		1	0	0
1	293002	-		1	0	0
1	293718	-		1	0	0
1	294254	-		1	0	0
1	294392	-		1	0	0
1	294583	-		1	0	0
1	295199	-		1	0	0
1	296143	-		1	0	0
1	296457	-		1	0	0
1	296709	-		1	0	0
1	296975	-		1	0	0
1	297074	-		1	0	0
1	297227	-		1	0	0
1	297788	-		1	0	0
1	298101	-		1	0	0
1	298119	-		1	0	0
1	298160	-		1	0	0
1	298345	-		1	0	0
1	298353	-		1	0	0
1	298413	-		1	0	0
1	298415	-		1	0	0
1	298422	-		1	0	0
1	298425	-		1	0	0
1	298593	-		1	0	0
1	298659	-		1	0	0
1	298692	-		1	0	0
1	299130	-		1	0	0
1	299141	-		1	0	0
1	300093	-		1	0	0
1	300106	-		1	0	0
1	300123	-		1	0	0
1	300177	-		1	0	0
1	300207	-		1	0	0
1	300222	-		1	0	0
1	300223	-		1	0	0
1	300264	-		1	0	0
1	300393	-		1	0	0
1	300394	-		1	0	0
1	300492	-		1	0	0
1	301578	-		1	0	0
1	301740	-		1	0	0
1	301770	-		1	0	0
1	302509	-		1	0	0
1	302673	-		1	0	0
1	304462	-		1	0	0
1	304497	-		1	0	0
1	305281	-		1	0	0
1	305735	-		1	0	0
1	305914	-		1	0	0
1	307794	-		1	0	0
1	308324	-		1	0	0
1	309016	-		1	0	0
1	309142	-		1	0	0
1	309194	-		1	0	0
1	309260	-		1	0	0
1	309261	-		1	0	0
1	309270	-		1	0	0
1	310327	-		1	0	0
1	310345	-		1	0	0
1	310347	-		1	0	0
1	310859	-		1	0	0
1	311713	-		1	0	0
1	312033	-		1	0	0
1	312046	-		1	0	0
1	314163	-		1	0	0
1	314290	-		1	0	0
1	315153	-		1	0	0
1	315264	-		1	0	0
1	315362	-		1	0	0
1	315447	-		1	0	0
1	315723	-		1	0	0
1	315996	-		1	0	0
1	316003	-		1	0	0
1	316054	-		1	0	0
1	316167	-		1	0	0
1	316183	-		1	0	0
1	316221	-		1	0	0
1	316941	-		1	0	0
1	317035	-		1	0	0
1	317142	-		1	0	0
1	317524	-		1	0	0
1	318093	-		1	0	0
1	318135	-		1	0	0
1	318309	-		1	0	0
1	318507	-		1	0	0
1	319179	-		1	0	0
1	319180	-		1	0	0
1	320080	-		1	0	0
1	320231	-		1	0	0
1	320265	-		1	0	0
1	320335	-		1	0	0
1	320807	-		1	0	0
1	321146	-		1	0	0
1	321221	-		1	0	0
1	321286	-		1	0	0
1	321318	-		1	0	0
1	321910	-		1	0	0
1	322138	-		1	0	0
1	322539	-		1	0	0
1	323240	-		1	0	0
1	323351	-		1	0	0
1	323456	-		1	0	0
1	324101	-		1	0	0
1	324558	-		1	0	0
1	324989	-		1	0	0
1	325384	-		1	0	0
1	325535	-		1	0	0
1	325951	-		1	0	0
1	326529	-		1	0	0
1	328280	-		1	0	0
1	328374	-		1	0	0
1	328395	-		1	0	0
1	328479	-		1	0	0
1	329147	-		1	0	0
1	329506	-		1	0	0
1	329848	-		1	0	0
1	330043	-		1	0	0
1	330251	-		1	0	0
1	330576	-		1	0	0
1	330634	-		1	0	0
1	330646	-		1	0	0
1	331355	-		1	0	0
1	331757	-		1	0	0
1	331818	-		1	0	0
1	332576	-		1	0	0
1	332650	-		1	0	0
1	332655	-		1	0	0
1	332659	-		1	0	0
1	332688	-		1	0	0
1	332740	-		1	0	0
1	332751	-		1	0	0
1	332757	-		1	0	0
1	332780	-		1	0	0
1	332842	-		1	0	0
1	332843	-		1	0	0
1	332999	-		1	0	0
1	333273	-		1	0	0
1	333377	-		1	0	0
1	333378	-		1	0	0
1	333417	-		1	0	0
1	333836	-		1	0	0
1	334080	-		1	0	0
1	334135	-		1	0	0
1	334744	-		1	0	0
1	334747	-		1	0	0
1	335565	-		1	0	0
1	335649	-		1	0	0
1	336320	-		1	0	0
1	336396	-		1	0	0
1	336688	-		1	0	0
1	336795	-		1	0	0
1	339930	-		1	0	0
1	340765	-		1	0	0
1	341281	-		1	0	0
1	341548	-		1	0	0
1	342989	-		1	0	0
1	347463	-		1	0	0
1	348623	-		1	0	0
1	348749	-		1	0	0
1	349163	-		1	0	0
1	349272	-		1	0	0
1	349490	-		1	0	0
1	349499	-		1	0	0
1	350460	-		1	0	0
1	350567	-		1	0	0
1	350680	-		1	0	0
1	350825	-		1	0	0
1	350923	-		1	0	0
1	351257	-		1	0	0
1	351306	-		1	0	0
1	351495	-		1	0	0
1	351681	-		1	0	0
1	352104	-		1	0	0
1	352299	-		1	0	0
1	352342	-		1	0	0
1	352462	-		1	0	0
1	352658	-		1	0	0
1	353065	-		1	0	0
1	353105	-		1	0	0
1	353552	-		1	0	0
1	353579	-		1	0	0
1	353633	-		1	0	0
1	353960	-		1	0	0
1	354140	-		1	0	0
1	354161	-		1	0	0
1	354266	-		1	0	0
1	354272	-		1	0	0
1	354335	-		1	0	0
1	354377	-		1	0	0
1	354684	-		1	0	0
1	354715	-		1	0	0
1	354733	-		1	0	0
1	354756	-		1	0	0
1	354813	-		1	0	0
1	354877	-		1	0	0
1	354918	-		1	0	0
1	354936	-		1	0	0
1	354979	-		1	0	0
1	355341	-		1	0	0
1	355443	-		1	0	0
1	355652	-		1	0	0
1	355761	-		1	0	0
1	356160	-		1	0	0
1	356528	-		1	0	0
1	356978	-		1	0	0
1	357068	-		1	0	0
1	357715	-		1	0	0
1	357891	-		1	0	0
1	358124	-		1	0	0
1	358714	-		1	0	0
1	358942	-		1	0	0
1	359515	-		1	0	0
1	359861	-		1	0	0
1	359914	-		1	0	0
1	359967	-		1	0	0
1	360198	-		1	0	0
1	360239	-		1	0	0
1	360642	-		1	0	0
1	361803	-		1	0	0
1	362104	-		1	0	0
1	362781	-		1	0	0
1	363098	-		1	0	0
1	364367	-		1	0	0
1	364708	-		1	0	0
1	364788	-		1	0	0
1	365241	-		1	0	0
1	366375	-		1	0	0
1	366557	-		1	0	0
1	366779	-		1	0	0
1	367074	-		1	0	0
1	367714	-		1	0	0
1	368008	-		1	0	0
1	368528	-		1	0	0
1	369176	-		1	0	0
1	369393	-		1	0	0
1	369832	-		1	0	0
1	371827	-		1	0	0
1	372446	-		1	0	0
1	372496	-		1	0	0
1	372499	-		1	0	0
1	372525	-		1	0	0
1	372631	-		1	0	0
1	373973	-		1	0	0
1	374008	-		1	0	0
1	374059	-		1	0	0
1	374225	-		1	0	0
1	374328	-		1	0	0
1	374427	-		1	0	0
1	374598	-		1	0	0
1	374719	-		1	0	0
1	374850	-		1	0	0
1	374972	-		1	0	0
1	375013	-		1	0	0
1	375067	-		1	0	0
1	375071	-		1	0	0
1	375083	-		1	0	0
1	375330	-		1	0	0
1	375582	-		1	0	0
1	375817	-		1	0	0
1	375826	-		1	0	0
1	375852	-		1	0	0
1	376288	-		1	0	0
1	376503	-		1	0	0
1	376693	-		1	0	0
1	376883	-		1	0	0
1	378375	-		1	0	0
1	384890	-		1	0	0
1	384902	-		1	0	0
1	385753	-		1	0	0
1	385982	-		1	0	0
1	386033	-		1	0	0
1	386238	-		1	0	0
1	386315	-		1	0	0
1	386548	-		1	0	0
1	386570	-		1	0	0
1	386598	-		1	0	0
1	386863	-		1	0	0
1	387265	-		1	0	0
1	387286	-		1	0	0
1	387327	-		1	0	0
1	387451	-		1	0	0
1	388358	-		1	0	0
1	390743	-		1	0	0
1	391220	-		1	0	0
1	391374	-		1	0	0
1	391375	-		1	0	0
1	391661	-		1	0	0
1	391754	-		1	0	0
1	391969	-		1	0	0
1	391977	-		1	0	0
1	391985	-		1	0	0
1	392528	-		1	0	0
1	392701	-		1	0	0
1	392774	-		1	0	0
1	392821	-		1	0	0
1	392863	-		1	0	0
1	392890	-		1	0	0
1	392892	-		1	0	0
1	392934	-		1	0	0
1	393008	-		1	0	0
1	393071	-		1	0	0
1	393360	-		1	0	0
1	393424	-		1	0	0
1	393434	-		1	0	0
1	393437	-		1	0	0
1	393490	-		1	0	0
1	393506	-		1	0	0
1	393513	-		1	0	0
1	393529	-		1	0	0
1	393542	-		1	0	0
1	393743	-		1	0	0
1	393791	-		1	0	0
1	393806	-		1	0	0
1	393836	-		1	0	0
1	393989	-		1	0	0
1	394020	-		1	0	0
1	394106	-		1	0	0
1	394154	-		1	0	0
1	394223	-		1	0	0
1	394259	-		1	0	0
1	394271	-		1	0	0
1	394389	-		1	0	0
1	394492	-		1	0	0
1	394808	-		1	0	0
1	394819	-		1	0	0
1	394883	-		1	0	0
1	394887	-		1	0	0
1	394903	-		1	0	0
1	394971	-		1	0	0
1	395052	-		1	0	0
1	395054	-		1	0	0
1	395118	-		1	0	0
1	395303	-		1	0	0
1	395344	-		1	0	0
1	395406	-		1	0	0
1	395493	-		1	0	0
1	395865	-		1	0	0
1	395905	-		1	0	0
1	396135	-		1	0	0
1	396698	-		1	0	0
1	396763	-		1	0	0
1	396779	-		1	0	0
1	397130	-		1	0	0
1	397598	-		1	0	0
1	397700	-		1	0	0
1	398240	-		1	0	0
1	398624	-		1	0	0
1	398723	-		1	0	0
1	398789	-		1	0	0
1	399059	-		1	0	0
1	399332	-		1	0	0
1	399611	-		1	0	0
1	399821	-		1	0	0
1	400277	-		1	0	0
1	400316	-		1	0	0
1	400436	-		1	0	0
1	400461	-		1	0	0
1	400560	-		1	0	0
1	400894	-		1	0	0
1	400915	-		1	0	0
1	400946	-		1	0	0
1	401094	-		1	0	0
1	401401	-		1	0	0
1	401583	-		1	0	0
1	401820	-		1	0	0
1	401829	-		1	0	0
1	402252	-		1	0	0
1	402566	-		1	0	0
1	402947	-		1	0	0
1	403366	-		1	0	0
1	403727	-		1	0	0
1	403732	-		1	0	0
1	403761	-		1	0	0
1	404294	-		1	0	0
1	404311	-		1	0	0
1	404341	-		1	0	0
1	404984	-		1	0	0
1	405080	-		1	0	0
1	405137	-		1	0	0
1	405443	-		1	0	0
1	405494	-		1	0	0
1	405515	-		1	0	0
1	405517	-		1	0	0
1	405518	-		1	0	0
1	405524	-		1	0	0
1	405623	-		1	0	0
1	405835	-		1	0	0
1	405865	-		1	0	0
1	406000	-		1	0	0
1	406121	-		1	0	0
1	406129	-		1	0	0
1	406457	-		1	0	0
1	406459	-		1	0	0
1	406540	-		1	0	0
1	406845	-		1	0	0
1	406989	-		1	0	0
1	407034	-		1	0	0
1	407081	-		1	0	0
1	407124	-		1	0	0
1	407278	-		1	0	0
1	407962	-		1	0	0
1	408010	-		1	0	0
1	408118	-		1	0	0
1	408719	-		1	0	0
1	409204	-		1	0	0
1	409242	-		1	0	0
1	410358	-		1	0	0
1	410892	-		1	0	0
1	410907	-		1	0	0
1	411337	-		1	0	0
1	412208	-		1	0	0
1	412673	-		1	0	0
1	412710	-		1	0	0
1	413003	-		1	0	0
1	413244	-		1	0	0
1	413382	-		1	0	0
1	413384	-		1	0	0
1	413594	-		1	0	0
1	413993	-		1	0	0
1	414131	-		1	0	0
1	415373	-		1	0	0
1	415556	-		1	0	0
1	415712	-		1	0	0
1	415871	-		1	0	0
1	416756	-		1	0	0
1	417545	-		1	0	0
1	417756	-		1	0	0
1	418016	-		1	0	0
1	418439	-		1	0	0
1	418742	-		1	0	0
1	418793	-		1	0	0
1	418937	-		1	0	0
1	419846	-		1	0	0
1	419871	-		1	0	0
1	420364	-		1	0	0
1	420681	-		1	0	0
1	420767	-		1	0	0
1	420834	-		1	0	0
1	420899	-		1	0	0
1	421016	-		1	0	0
1	421077	-		1	0	0
1	421085	-		1	0	0
1	421103	-		1	0	0
1	422746	-		1	0	0
1	422791	-		1	0	0
1	423834	-		1	0	0
1	424101	-		1	0	0
1	424254	-		1	0	0
1	424413	-		1	0	0
1	424893	-		1	0	0
1	425067	-		1	0	0
1	425375	-		1	0	0
1	425426	-		1	0	0
1	425650	-		1	0	0
1	425799	-		1	0	0
1	426131	-		1	0	0
1	426301	-		1	0	0
1	426434	-		1	0	0
1	426468	-		1	0	0
1	426565	-		1	0	0
1	427322	-		1	0	0
1	428025	-		1	0	0
1	428222	-		1	0	0
1	428320	-		1	0	0
1	428356	-		1	0	0
1	429240	-		1	0	0
1	429603	-		1	0	0
1	429759	-		1	0	0
1	430176	-		1	0	0
1	430179	-		1	0	0
1	430203	-		1	0	0
1	430346	-		1	0	0
1	430470	-		1	0	0
1	430620	-		1	0	0
1	430836	-		1	0	0
1	430983	-		1	0	0
1	431019	-		1	0	0
1	431336	-		1	0	0
1	431725	-		1	0	0
1	431834	-		1	0	0
1	432040	-		1	0	0
1	432043	-		1	0	0
1	432691	-		1	0	0
1	432856	-		1	0	0
1	432940	-		1	0	0
1	432958	-		1	0	0
1	433516	-		1	0	0
1	433890	-		1	0	0
1	433969	-		1	0	0
1	434738	-		1	0	0
1	435385	-		1	0	0
1	435611	-		1	0	0
1	436210	-		1	0	0
1	437808	-		1	0	0
1	438020	-		1	0	0
1	438123	-		1	0	0
1	438211	-		1	0	0
1	438462	-		1	0	0
1	439069	-		1	0	0
1	439219	-		1	0	0
1	439348	-		1	0	0
1	439807	-		1	0	0
1	439902	-		1	0	0
1	439994	-		1	0	0
1	440056	-		1	0	0
1	440075	-		1	0	0
1	440196	-		1	0	0
1	440320	-		1	0	0
1	440384	-		1	0	0
1	440436	-		1	0	0
1	440483	-		1	0	0
1	440485	-		1	0	0
1	440487	-		1	0	0
1	440512	-		1	0	0
1	440519	-		1	0	0
1	440520	-		1	0	0
1	440532	-		1	0	0
1	440724	-		1	0	0
1	440728	-		1	0	0
1	440763	-		1	0	0
1	440855	-		1	0	0
1	440864	-		1	0	0
1	440867	-		1	0	0
1	440901	-		1	0	0
1	440908	-		1	0	0
1	440915	-		1	0	0
1	440917	-		1	0	0
1	440951	-		1	0	0
1	440952	-		1	0	0
1	440990	-		1	0	0
1	441005	-		1	0	0
1	441082	-		1	0	0
1	441130	-		1	0	0
1	441134	-		1	0	0
1	441266	-		1	0	0
1	441336	-		1	0	0
1	441394	-		1	0	0
1	441395	-		1	0	0
1	441601	-		1	0	0
1	441698	-		1	0	0
1	441731	-		1	0	0
1	441732	-		1	0	0
1	441767	-		1	0	0
1	442505	-		1	0	0
1	442548	-		1	0	0
1	443292	-		1	0	0
1	443314	-		1	0	0
1	443364	-		1	0	0
1	443368	-		1	0	0
1	443404	-		1	0	0
1	443628	-		1	0	0
1	443991	-		1	0	0
1	444027	-		1	0	0
1	444246	-		1	0	0
1	444450	-		1	0	0
1	444762	-		1	0	0
1	444867	-		1	0	0
1	444978	-		1	0	0
1	445411	-		1	0	0
1	445719	-		1	0	0
1	446577	-		1	0	0
1	446766	-		1	0	0
1	446799	-		1	0	0
1	446987	-		1	0	0
1	447215	-		1	0	0
1	447432	-		1	0	0
1	447770	-		1	0	0
1	447869	-		1	0	0
1	448067	-		1	0	0
1	448121	-		1	0	0
1	448325	-		1	0	0
1	448400	-		1	0	0
1	448448	-		1	0	0
1	448591	-		1	0	0
1	448639	-		1	0	0
1	448703	-		1	0	0
1	448749	-		1	0	0
1	448803	-		1	0	0
1	449129	-		1	0	0
1	449208	-		1	0	0
1	449254	-		1	0	0
1	449450	-		1	0	0
1	449666	-		1	0	0
1	449942	-		1	0	0
1	450415	-		1	0	0
1	450453	-		1	0	0
1	450567	-		1	0	0
1	450631	-		1	0	0
1	450689	-		1	0	0
1	451140	-		1	0	0
1	451163	-		1	0	0
1	451341	-		1	0	0
1	452003	-		1	0	0
1	452264	-		1	0	0
1	452473	-		1	0	0
1	452819	-		1	0	0
1	452989	-		1	0	0
1	453267	-		1	0	0
1	453471	-		1	0	0
1	453492	-		1	0	0
1	453792	-		1	0	0
1	454082	-		1	0	0
1	454251	-		1	0	0
1	454330	-		1	0	0
1	454753	-		1	0	0
1	454828	-		1	0	0
1	454858	-		1	0	0
1	454900	-		1	0	0
1	455026	-		1	0	0
1	455725	-		1	0	0
1	455797	-		1	0	0
1	455851	-		1	0	0
1	455922	-		1	0	0
1	456087	-		1	0	0
1	456108	-		1	0	0
1	456517	-		1	0	0
1	456639	-		1	0	0
1	457040	-		1	0	0
1	457350	-		1	0	0
1	457635	-		1	0	0
1	457750	-		1	0	0
1	457785	-		1	0	0
1	457803	-		1	0	0
1	457966	-		1	0	0
1	457987	-		1	0	0
1	457989	-		1	0	0
1	458449	-		1	0	0
1	458933	-		1	0	0
1	459075	-		1	0	0
1	459122	-		1	0	0
1	459171	-		1	0	0
1	459236	-		1	0	0
1	459453	-		1	0	0
1	459478	-		1	0	0
1	459783	-		1	0	0
1	460143	-		1	0	0
1	460253	-		1	0	0
1	460298	-		1	0	0
1	460438	-		1	0	0
1	461312	-		1	0	0
1	461350	-		1	0	0
1	461993	-		1	0	0
1	462240	-		1	0	0
1	462328	-		1	0	0
1	462457	-		1	0	0
1	462636	-		1	0	0
1	462814	-		1	0	0
1	463049	-		1	0	0
1	463883	-		1	0	0
1	464060	-		1	0	0
1	464144	-		1	0	0
1	464280	-		1	0	0
1	464363	-		1	0	0
1	464909	-		1	0	0
1	465377	-		1	0	0
1	465643	-		1	0	0
1	465783	-		1	0	0
1	465881	-		1	0	0
1	466099	-		1	0	0
1	466168	-		1	0	0
1	466455	-		1	0	0
1	466565	-		1	0	0
1	466733	-		1	0	0
1	466770	-		1	0	0
1	466788	-		1	0	0
1	467317	-		1	0	0
1	467325	-		1	0	0
1	467686	-		1	0	0
1	468034	-		1	0	0
1	468276	-		1	0	0
1	468810	-		1	0	0
1	468882	-		1	0	0
1	468972	-		1	0	0
1	469047	-		1	0	0
1	469629	-		1	0	0
1	469765	-		1	0	0
1	469822	-		1	0	0
1	471122	-		1	0	0
1	471610	-		1	0	0
1	473286	-		1	0	0
1	473465	-		1	0	0
1	473481	-		1	0	0
1	473733	-		1	0	0
1	473927	-		1	0	0
1	473933	-		1	0	0
1	474252	-		1	0	0
1	474397	-		1	0	0
1	474679	-		1	0	0
1	474858	-		1	0	0
1	474909	-		1	0	0
1	474927	-		1	0	0
1	475060	-		1	0	0
1	475148	-		1	0	0
1	475149	-		1	0	0
1	475280	-		1	0	0
1	475323	-		1	0	0
1	475334	-		1	0	0
1	475452	-		1	0	0
1	475462	-		1	0	0
1	475549	-		1	0	0
1	475551	-		1	0	0
1	475680	-		1	0	0
1	475773	-		1	0	0
1	475791	-		1	0	0
1	475812	-		1	0	0
1	475813	-		1	0	0
1	476187	-		1	0	0
1	476256	-		1	0	0
1	476280	-		1	0	0
1	476783	-		1	0	0
1	476955	-		1	0	0
1	476998	-		1	0	0
1	477174	-		1	0	0
1	477313	-		1	0	0
1	477666	-		1	0	0
1	477840	-		1	0	0
1	477846	-		1	0	0
1	477944	-		1	0	0
1	478154	-		1	0	0
1	478193	-		1	0	0
1	478236	-		1	0	0
1	478246	-		1	0	0
1	478288	-		1	0	0
1	478363	-		1	0	0
1	478425	-		1	0	0
1	478621	-		1	0	0
1	478719	-		1	0	0
1	478843	-		1	0	0
1	478978	-		1	0	0
1	479083	-		1	0	0
1	479176	-		1	0	0
1	479338	-		1	0	0
1	479479	-		1	0	0
1	479698	-		1	0	0
1	479856	-		1	0	0
1	479914	-		1	0	0
1	479920	-		1	0	0
1	480427	-		1	0	0
1	480432	-		1	0	0
1	480757	-		1	0	0
1	480758	-		1	0	0
1	480949	-		1	0	0
1	481459	-		1	0	0
1	481522	-		1	0	0
1	481600	-		1	0	0
1	481604	-		1	0	0
1	481642	-		1	0	0
1	481713	-		1	0	0
1	482015	-		1	0	0
1	482206	-		1	0	0
1	482281	-		1	0	0
1	482501	-		1	0	0
1	482666	-		1	0	0
1	482799	-		1	0	0
1	482833	-		1	0	0
1	483255	-		1	0	0
1	483367	-		1	0	0
1	483489	-		1	0	0
1	483953	-		1	0	0
1	484589	-		1	0	0
1	484756	-		1	0	0
1	484865	-		1	0	0
1	484869	-		1	0	0
1	484879	-		1	0	0
1	485263	-		1	0	0
1	485278	-		1	0	0
1	485318	-		1	0	0
1	485479	-		1	0	0
1	485616	-		1	0	0
1	485753	-		1	0	0
1	485806	-		1	0	0
1	485821	-		1	0	0
1	485893	-		1	0	0
1	485911	-		1	0	0
1	485925	-		1	0	0
1	485953	-		1	0	0
1	486341	-		1	0	0
1	486620	-		1	0	0
1	486806	-		1	0	0
1	487094	-		1	0	0
1	487405	-		1	0	0
1	487437	-		1	0	0
1	487756	-		1	0	0
1	487786	-		1	0	0
1	488280	-		1	0	0
1	488354	-		1	0	0
1	488355	-		1	0	0
1	488367	-		1	0	0
1	488378	-		1	0	0
[truncated: 41,593 more rows]
