# Supplementary material for: Genomic diversity and meiotic recombination among isolates of the biotech yeast Komagataella phaffii (Pichia pastoris)
Source: Microb Cell Fact. 2019 Dec 4;18:211. doi: 10.1186/s12934-019-1260-4 (PMC6894112; doi:10.1186/s12934-019-1260-4)
Supplement: Supplementary file 3 — Additional file 3. Segregation profiles of all K. phaffii tetrads and trios analyzed, as in Fig. 4. [file 12934_2019_1260_MOESM3_ESM.zip]

Archive with 11 entries (11 files):
- Kphaffi_10_Y.png
- Kphaffi_12_Y.png
- Kphaffi_16_Y.png
- Kphaffi_19_Y.png
- Kphaffi_1_Y.png
- Kphaffi_20_Y.png
- Kphaffi_21_Y.png
- Kphaffi_22_Y.png
- Kphaffi_27_Y.png
- Kphaffi_31_Y.png
- Kphaffi_34_Y.png
