# Supplementary material for: Genomic diversity and meiotic recombination among isolates of the biotech yeast Komagataella phaffii (Pichia pastoris)
Source: Microb Cell Fact. 2019 Dec 4;18:211. doi: 10.1186/s12934-019-1260-4 (PMC6894112; doi:10.1186/s12934-019-1260-4)
Supplement: Supplementary file 4 — Additional file 4. Nucleotide sequence of the ARG4del plasmid used to delete ARG4 in strain Pp4. [file 12934_2019_1260_MOESM4_ESM.txt]

FT   misc_feature    1..407
FT                   /gene="pUC57"
FT   misc_feature    complement(408..1439)
FT                   /gene="Kpha ARG4 upstream flank"
FT   misc_feature    1441..1993
FT                   /gene="Kpha ILV5 promoter"
FT   misc_feature    1994..2057
FT                   /gene="EM72 synthetic promoter"
FT   CDS             2059..2433
FT                   /gene="ZeoR (Sh ble)"
FT   misc_feature    2440..2905
FT                   /gene="Kpha AOX1 terminator"
FT   misc_feature    complement(2910..3950)
FT                   /gene="Kpha ARG4 downstream flank"
FT   misc_feature    3951..6258
FT                   /gene="pUC57"
FT   CDS             complement(5198..6058)
FT                   /gene="AmpR"
>pUC57-deltaARG4 plasmid  (6258 bp)
tcgcgcgtttcggtgatgacggtgaaaacctctgacacatgcagctcccggagacggtca
cagcttgtctgtaagcggatgccgggagcagacaagcccgtcagggcgcgtcagcgggtg
ttggcgggtgtcggggctggcttaactatgcggcatcagagcagattgtactgagagtgc
accatatgcggtgtgaaataccgcacagatgcgtaaggagaaaataccgcatcaggcgcc
attcgccattcaggctgcgcaactgttgggaagggcgatcggtgcgggcctcttcgctat
tacgccagctggcgaaagggggatgtgctgcaaggcgattaagttgggtaacgccagggt
tttcccagtcacgacgttgtaaaacgacggccagtgaattcgagctcgctgtattgaaag
taagagctagtttattgcaggctattagaagggtttacgatgaggaaggtgtcattgagg
tgactcccccatgtatggttcaaactcaagtggaaggaggttccacactgttcaagcttc
aatattacggtgaggaggcatatttgacgcagtcctcccagctataccttgagaccgctt
tacctgctcttggagacgtttactgtattcaagaatcattcagagctgaaaaatctcaca
ccagaaggcatttatctgagtacacccatattgaggccgaattggccttcttgacttttg
aagacctcttgtcccacattgagagagttatcacgaaaactgtcaaatatgtagttaatg
accctgttgccggtcccttggtcaaacaattgaacccaggttttgcagcaccagaactcc
cgttcaagagaatggagtacgtagaagcactgaaatggcttaatgatcacagtattccaa
acgaagaaggacaacctttcaaatttggtgacgacattgccgaggctgctgagagaaaga
tgaccgatactattggtgttccaattcttttgactcgtttcccacttgaaattaagtcat
tttacatgaaacgttgcgccgacgatccaagagttactgaatctgtagatgtgctgatgc
caactgttggagaaatcaccggtggctctatgaggatcgactctctcaatgaactcctgg
aaggttttgaacgtgaaaagcttgacaaaagtgcgtactactggttcattgatcaacgaa
aatatggtacctgccctcacggtggttacggtctaggaacggaacgtatcttagcatggt
tgtgcgacagattcactgtgaaagactgttcattatacccacgtttcactgggagatgta
agccttaggtgttttaccctgattagataatacaataaccaacagaaatacgagaatcta
aactaatttcgatgattcatttttctttttaccgcgctgcctcttttggcaattctttcc
ttcagtaatgtcttgtttcttttgttgcagtggtgagccattttgacttcgtgaaagttt
ctttagaatagttgtttccagaggccaaacattccacccgtagtaaagtgcaagcgtagg
aagaccaagactggcataaatcaggtataagtgtcgagcactggcaggtgatcttctgaa
agtttctactagcagataagatccagtagtcatgcatatggcaacaatgtaccgtgtgga
tctaagaacgcgtcctactaaccttcgcattcgttggtccagtttgttgttatcgatcaa
cgtgacaaggttgtcgattccgcgtaagcatgcatacccaaggacgcctgttgcaattcc
aagtgagccagttccaacaatctttgtaatattagagcacttcattgtgttgcgcttgaa
agtaaaatgcgaacaaattaagagataatctcgaaaccgcgacttcaaacgccaatatga
tgtgcggcacacaataagcgttcatatccgctgggtgactttctcgctttaaaaaattat
ccgaaaaaattttctagagtgttgttactttatacttccggctcgtataatacgacaagg
tgtaaggaggactaaaccatggctaaactcacctctgctgttccagtcctgactgctcgt
gatgttgctggtgctgttgagttctggactgatagactcggtttctcccgtgacttcgta
gaggacgactttgccggtgttgtacgtgacgacgttaccctgttcatctccgcagttcag
gaccaggttgtgccagacaacactctggcatgggtatgggttcgtggtctggacgaactg
tacgctgagtggtctgaggtcgtgtctaccaacttccgtgatgcatctggtccagctatg
accgagatcggtgaacagccctggggtcgtgagtttgcactgcgtgatccagctggtaac
tgcgtgcatttcgtcgcagaagagcaggactaacaattgacaccttacgattatttagag
agtatttattagttttattgtatgtatacggatgttttattatctatttatgcccttata
ttctgtaactatccaaaagtcctatcttatcaagccagcaatctatgtccgcgaacgtca
actaaaaataagctttttatgctcttctctctttttttcccttcggtataattatacctt
gcatccacagattctcctgccaaattttgcataatcctttacaacatggctatatgggag
cacttagcgccctccaaaacccatattgcctacgcatgtataggtgttttttccacaata
ttttctctgtgctctctttttattaaagagaagctctatatcggagaagcttctgtggcc
gttatattcggccttatcgtgggaccacattgcctgaattggtttgccccggaagattgg
ggaaacttggatctgattaccttagctgcaaggttttatactgagtttgttaatgataca
ataaactgttatagtacatacaattgaaactctcttatctatactgggggaccttctcgc
agaatggtataaatatctactaactgactgtcgtacggcctaggggtctcttcttcgatt
atttgcaggtcggaacatccttcgtctgatgcggatctcctgagacaaagttcacgggta
tctagtattctatcagcataaatggaggacctttctaaactaaactttgaatcgtctcca
gcagcatcctcgcataatccttttgtcatttcctctatgtctattgtcactgtggttggc
gcatcaagagtcgtccttctgtaaaccggtacagaattcctaccactagaagcttgaaat
ggggagggtttcagctttgtatcccgatactgtgctttaaaaagggagtccaaactgaaa
tctttttcggaatcattggatgatacctctgtattagatctcctatgtatcggtttcctc
gggtagatagaactgtcgacagagtctctagcaaattgagaattggctttagacttcgga
gaagtaggtgacgatgtggtagatatatcagcagatgaaaagactgaattttttctctct
ggtgatgagttgattccctcttggtgttgatatcttgaaccgggctcatgttgaaccttt
gaattcaaaaaggtagcttgaagttgctcattgacagcatctgccacgtcgtatcttgca
acatctttgggaaactgatacgaagtgttcaacatctttgttgcggtatgacaagagcac
ttcgttgtacttttatcagagaaaagaaacacctcaattatggtatttaggtttatatat
tacgcaaattctattagaaaacccgctctgacgttttgttccgaatgaattgcttttttc
ttcgatttgcagtgcatagcgtatcaggtcaggtctattgttttggtatgcatggtccta
ttcttaagtgcgtagctttcttccttggtcccaagatagagtttaggacgagctcggtac
ctcgcgaatgcatctagatatcggatcccgggcccgtcgactgcagaggcctgcatgcaa
gcttggcgtaatcatggtcatagctgtttcctgtgtgaaattgttatccgctcacaattc
cacacaacatacgagccggaagcataaagtgtaaagcctggggtgcctaatgagtgagct
aactcacattaattgcgttgcgctcactgcccgctttccagtcgggaaacctgtcgtgcc
agctgcattaatgaatcggccaacgcgcggggagaggcggtttgcgtattgggcgctctt
ccgcttcctcgctcactgactcgctgcgctcggtcgttcggctgcggcgagcggtatcag
ctcactcaaaggcggtaatacggttatccacagaatcaggggataacgcaggaaagaaca
tgtgagcaaaaggccagcaaaaggccaggaaccgtaaaaaggccgcgttgctggcgtttt
tccataggctccgcccccctgacgagcatcacaaaaatcgacgctcaagtcagaggtggc
gaaacccgacaggactataaagataccaggcgtttccccctggaagctccctcgtgcgct
ctcctgttccgaccctgccgcttaccggatacctgtccgcctttctcccttcgggaagcg
tggcgctttctcatagctcacgctgtaggtatctcagttcggtgtaggtcgttcgctcca
agctgggctgtgtgcacgaaccccccgttcagcccgaccgctgcgccttatccggtaact
atcgtcttgagtccaacccggtaagacacgacttatcgccactggcagcagccactggta
acaggattagcagagcgaggtatgtaggcggtgctacagagttcttgaagtggtggccta
actacggctacactagaagaacagtatttggtatctgcgctctgctgaagccagttacct
tcggaaaaagagttggtagctcttgatccggcaaacaaaccaccgctggtagcggtggtt
tttttgtttgcaagcagcagattacgcgcagaaaaaaaggatctcaagaagatcctttga
tcttttctacggggtctgacgctcagtggaacgaaaactcacgttaagggattttggtca
tgagattatcaaaaaggatcttcacctagatccttttaaattaaaaatgaagttttaaat
caatctaaagtatatatgagtaaacttggtctgacagttaccaatgcttaatcagtgagg
cacctatctcagcgatctgtctatttcgttcatccatagttgcctgactccccgtcgtgt
agataactacgatacgggagggcttaccatctggccccagtgctgcaatgataccgcgag
acccacgctcaccggctccagatttatcagcaataaaccagccagccggaagggccgagc
gcagaagtggtcctgcaactttatccgcctccatccagtctattaattgttgccgggaag
ctagagtaagtagttcgccagttaatagtttgcgcaacgttgttgccattgctacaggca
tcgtggtgtcacgctcgtcgtttggtatggcttcattcagctccggttcccaacgatcaa
ggcgagttacatgatcccccatgttgtgcaaaaaagcggttagctccttcggtcctccga
tcgttgtcagaagtaagttggccgcagtgttatcactcatggttatggcagcactgcata
attctcttactgtcatgccatccgtaagatgcttttctgtgactggtgagtactcaacca
agtcattctgagaatagtgtatgcggcgaccgagttgctcttgcccggcgtcaatacggg
ataataccgcgccacatagcagaactttaaaagtgctcatcattggaaaacgttcttcgg
ggcgaaaactctcaaggatcttaccgctgttgagatccagttcgatgtaacccactcgtg
cacccaactgatcttcagcatcttttactttcaccagcgtttctgggtgagcaaaaacag
gaaggcaaaatgccgcaaaaaagggaataagggcgacacggaaatgttgaatactcatac
tcttcctttttcaatattattgaagcatttatcagggttattgtctcatgagcggataca
tatttgaatgtatttagaaaaataaacaaataggggttccgcgcacatttccccgaaaag
tgccacctgacgtctaagaaaccattattatcatgacattaacctataaaaataggcgta
tcacgaggccctttcgtc
